# Supplementary material for: Development of a predictive miRNA signature for breast cancer risk among high-risk women
Source: Oncotarget. 2017 Nov 28;8(68):112170–83. doi: 10.18632/oncotarget.22750 (PMC5762501; doi:10.18632/oncotarget.22750)
Supplement: Supplementary file 2 [file oncotarget-08-112170-s002.csv]

	Lower 95% CI	AUC	Upper 95% CI
hsa-miR-3613-3p	0.628900118	0.765625	0.902349882
hsa-miR-3124-5p	0.619688503	0.75	0.880311497
hsa-miR-4668-5p	0.589847694	0.736111111	0.882374528
hsa-miR-1184	0.583866335	0.727430556	0.870994776
hsa-miR-4801	0.556109556	0.710069444	0.864029333
hsa-miR-3141	0.555856167	0.704861111	0.853866055
hsa-miR-6732-5p	0.512007708	0.670138889	0.828270069
hsa-miR-4423-3p	0.513365468	0.669270833	0.825176199
hsa-miR-3942-5p	0.50063899	0.651909722	0.803180454
hsa-miR-8075	0.490792815	0.649305556	0.807818297
hsa-miR-8084	0.482784854	0.642361111	0.801937368
hsa-miR-1468-3p	0.479236938	0.638888889	0.79854084
hsa-miR-4530	0.486397587	0.638888889	0.791380191
hsa-miR-4499	0.518755785	0.638020833	0.757285882
hsa-miR-4529-3p	0.474114668	0.635416667	0.796718665
hsa-miR-7855-5p	0.47569536	0.635416667	0.795137973
hsa-miR-30d-5p	0.514971621	0.634548611	0.754125602
hsa-miR-320d	0.471466703	0.633680556	0.795894408
hsa-miR-4446-3p	0.495798853	0.631944444	0.768090035
hsa-miR-4749-3p	0.484611094	0.631944444	0.779277795
hsa-miR-126-3p	0.469121823	0.630208333	0.791294844
hsa-miR-4487	0.461448094	0.630208333	0.798968573
hsa-miR-6735-5p	0.473777558	0.629340278	0.784902997
hsa-miR-584-3p	0.472533763	0.628472222	0.784410681
hsa-miR-4762-5p	0.490987024	0.627604167	0.764221309
hsa-miR-4727-3p	0.522377721	0.624131944	0.725886167
hsa-miR-6785-3p	0.485387728	0.623263889	0.76114005
hsa-miR-6865-5p	0.457644847	0.620659722	0.783674598
hsa-miR-6895-5p	0.473917693	0.619791667	0.76566564
hsa-miR-25-3p	0.470291612	0.618923611	0.76755561
hsa-miR-16-5p	0.45198656	0.618055556	0.784124551
hsa-miR-122-5p	0.453882302	0.616319444	0.778756587
hsa-miR-548ac	0.453975302	0.616319444	0.778663587
hsa-miR-3148	0.452031564	0.614583333	0.777135103
hsa-miR-4313	0.475960699	0.614583333	0.753205967
hsa-miR-4323	0.476659715	0.614583333	0.752506952
hsa-miR-7641	0.484202318	0.614583333	0.744964349
hsa-miR-4433b-5p	0.460941365	0.612847222	0.764753079
hsa-miR-606	0.451943776	0.611979167	0.772014558
hsa-miR-548a-3p	0.447479005	0.611111111	0.774743217
hsa-miR-3910	0.44531582	0.609375	0.77343418
hsa-miR-1323	0.458226922	0.606770833	0.755314745
hsa-miR-425-5p	0.439381862	0.604166667	0.768951471
hsa-miR-4440	0.453291094	0.603298611	0.753306128
hsa-miR-29a-3p	0.4923802	0.602430556	0.712480911
hsa-miR-1268a	0.451002662	0.602430556	0.753858449
hsa-miR-323b-3p	0.45148214	0.602430556	0.753378971
hsa-miR-1825	0.437225092	0.6015625	0.765899908
hsa-let-7b-5p	0.437820912	0.600694444	0.763567977
hsa-miR-548x-3p	0.437783827	0.600694444	0.763605062
hsa-miR-4274	0.439217769	0.600694444	0.76217112
hsa-miR-4486	0.437802368	0.600694444	0.76358652
hsa-miR-4498	0.436270521	0.600694444	0.765118368
hsa-miR-486-5p	0.432650034	0.598958333	0.765266632
hsa-miR-3185	0.446681764	0.598958333	0.751234903
hsa-miR-3613-5p	0.427851867	0.598958333	0.770064799
hsa-miR-216b-5p	0.483307694	0.598090278	0.712872862
hsa-miR-19b-3p	0.441593986	0.597222222	0.752850458
hsa-miR-10b-5p	0.477282674	0.597222222	0.71716177
hsa-miR-2116-3p	0.448176742	0.597222222	0.746267703
hsa-let-7c-5p	0.42743262	0.59375	0.76006738
hsa-miR-602	0.429222013	0.59375	0.758277987
hsa-miR-6769b-3p	0.465282681	0.59375	0.722217319
hsa-miR-6793-3p	0.433331716	0.592881944	0.752432173
hsa-miR-20a-5p	0.426190614	0.592013889	0.757837164
hsa-miR-92a-3p	0.426409338	0.592013889	0.75761844
hsa-miR-4508	0.428022229	0.592013889	0.756005549
hsa-miR-6819-3p	0.468147088	0.592013889	0.71588069
hsa-miR-361-5p	0.474364292	0.589409722	0.704455152
hsa-miR-3201	0.424113242	0.589409722	0.754706203
hsa-miR-3128	0.42479577	0.588541667	0.752287563
hsa-miR-3656	0.424280092	0.588541667	0.752803241
hsa-miR-4459	0.481854853	0.586805556	0.691756258
hsa-miR-6820-5p	0.42616656	0.5859375	0.74570844
hsa-miR-8072	0.416366177	0.584201389	0.7520366
hsa-miR-208a-5p	0.507180173	0.583333333	0.659486493
hsa-miR-2355-5p	0.448107856	0.583333333	0.718558811
hsa-miR-1269b	0.458975744	0.583333333	0.707690923
hsa-miR-22-3p	0.422404724	0.582465278	0.742525832
hsa-miR-6795-3p	0.466322389	0.582465278	0.698608166
hsa-miR-93-5p	0.415391872	0.581597222	0.747802572
hsa-miR-15b-5p	0.432363844	0.579861111	0.727358378
hsa-miR-668-5p	0.413410605	0.579861111	0.746311617
hsa-miR-2277-5p	0.414685734	0.579861111	0.745036488
hsa-miR-3151-3p	0.473765458	0.579861111	0.685956764
hsa-miR-4644	0.413283629	0.579861111	0.746438594
hsa-miR-7108-3p	0.43244578	0.579861111	0.727276443
hsa-miR-320a	0.413276054	0.578125	0.742973946
hsa-miR-4258	0.412818622	0.578125	0.743431378
hsa-miR-4492	0.437802341	0.578125	0.718447659
hsa-miR-106b-5p	0.425806613	0.577256944	0.728707276
hsa-miR-146a-5p	0.455796353	0.576388889	0.696981425
hsa-miR-940	0.415493122	0.576388889	0.737284655
hsa-miR-4261	0.453497997	0.574652778	0.695807558
hsa-miR-378h	0.408629259	0.574652778	0.740676297
hsa-miR-4735-3p	0.409340309	0.574652778	0.739965246
hsa-miR-6798-3p	0.414594592	0.573784722	0.732974853
hsa-miR-2861	0.407729099	0.572916667	0.738104234
hsa-miR-548ae	0.406387073	0.572048611	0.737710149
hsa-miR-20b-5p	0.450125539	0.571180556	0.692235572
hsa-miR-320e	0.4091903	0.571180556	0.733170811
hsa-miR-4763-3p	0.405248026	0.571180556	0.737113085
hsa-miR-8069	0.404720976	0.571180556	0.737640135
hsa-miR-19a-3p	0.412271218	0.569444444	0.726617671
hsa-miR-1908-5p	0.403885497	0.569444444	0.735003391
hsa-miR-6763-3p	0.457448873	0.569444444	0.681440016
hsa-miR-3687	0.435241326	0.568576389	0.701911452
hsa-miR-145-5p	0.456005314	0.567708333	0.679411353
hsa-miR-4797-5p	0.409097172	0.567708333	0.726319495
hsa-miR-6840-5p	0.456005314	0.567708333	0.679411353
hsa-miR-1234-3p	0.410268024	0.565104167	0.71994031
hsa-miR-564	0.47790237	0.564236111	0.650569853
hsa-miR-4745-5p	0.41240981	0.564236111	0.716062412
hsa-miR-5787	0.397395914	0.564236111	0.731076308
hsa-miR-3162-3p	0.397469661	0.563368056	0.729266451
hsa-miR-27a-3p	0.494920774	0.5625	0.630079226
hsa-miR-130b-3p	0.494920774	0.5625	0.630079226
hsa-miR-577	0.494920774	0.5625	0.630079226
hsa-miR-1268b	0.433376035	0.5625	0.691623965
hsa-miR-4731-3p	0.461369817	0.5625	0.663630183
hsa-miR-4741	0.494920774	0.5625	0.630079226
hsa-miR-6760-3p	0.494920774	0.5625	0.630079226
hsa-miR-6801-3p	0.494920774	0.5625	0.630079226
hsa-miR-423-5p	0.422336388	0.561631944	0.700927501
hsa-miR-1207-5p	0.474011332	0.560763889	0.647516446
hsa-miR-4270	0.439310309	0.560763889	0.682217469
hsa-miR-4292	0.474011332	0.560763889	0.647516446
hsa-miR-4505	0.406529585	0.560763889	0.714998193
hsa-miR-1273g-3p	0.410537558	0.560763889	0.710990219
hsa-miR-3150b-5p	0.404145535	0.559895833	0.715646132
hsa-miR-3620-5p	0.390987979	0.559027778	0.727067576
hsa-miR-1295b-5p	0.446440439	0.559027778	0.671615116
hsa-miR-17-5p	0.391317262	0.558159722	0.725002182
hsa-miR-628-5p	0.404354407	0.558159722	0.711965037
hsa-miR-4651	0.398174669	0.558159722	0.718144775
hsa-miR-7114-3p	0.395550216	0.557291667	0.719033117
hsa-miR-6800-3p	0.401483463	0.556423611	0.711363759
hsa-miR-6869-5p	0.390106988	0.556423611	0.722740234
hsa-miR-320c	0.388905559	0.555555556	0.722205552
hsa-miR-1298-3p	0.395676736	0.555555556	0.715434375
hsa-miR-6511b-5p	0.388615817	0.555555556	0.722495295
hsa-miR-6805-5p	0.391757404	0.555555556	0.719353707
hsa-miR-4281	0.399306106	0.5546875	0.710068894
hsa-miR-570-3p	0.440470092	0.553819444	0.667168796
hsa-miR-4299	0.40285102	0.553819444	0.704787869
hsa-miR-3665	0.387051679	0.553819444	0.72058721
hsa-miR-548aj-3p	0.388342616	0.553819444	0.719296273
hsa-miR-4481	0.41653605	0.553819444	0.691102839
hsa-miR-4507	0.385752686	0.553819444	0.721886203
hsa-miR-6090	0.387269163	0.553819444	0.720369726
hsa-miR-6750-5p	0.382407274	0.553819444	0.725231615
hsa-miR-1227-5p	0.390288942	0.552951389	0.715613836
hsa-miR-1246	0.403994596	0.552951389	0.701908182
hsa-miR-4314	0.428799074	0.552083333	0.675367593
hsa-miR-4497	0.381622404	0.552083333	0.722544262
hsa-miR-4750-3p	0.384499513	0.552083333	0.719667153
hsa-miR-4293	0.42514599	0.551215278	0.677284565
hsa-miR-106a-5p	0.382523928	0.548611111	0.714698294
hsa-miR-16-2-3p	0.381367753	0.546875	0.712382247
hsa-let-7i-5p	0.413459731	0.546875	0.680290269
hsa-miR-1228-5p	0.380348901	0.546875	0.713401099
hsa-miR-4279	0.394360591	0.546875	0.699389409
hsa-miR-4443	0.451985468	0.546875	0.641764532
hsa-miR-548aq-3p	0.380712059	0.546875	0.713037941
hsa-miR-486-3p	0.419937657	0.546006944	0.672076232
hsa-miR-4286	0.406170341	0.546006944	0.685843548
hsa-miR-223-3p	0.414380035	0.545138889	0.675897743
hsa-miR-6089	0.377801573	0.545138889	0.712476204
hsa-miR-6716-5p	0.450222835	0.545138889	0.640054943
hsa-miR-6756-5p	0.383008849	0.545138889	0.707268929
hsa-miR-194-5p	0.465327903	0.544270833	0.623213763
hsa-miR-378a-3p	0.465327903	0.544270833	0.623213763
hsa-miR-1909-3p	0.465327903	0.544270833	0.623213763
hsa-miR-4445-3p	0.374029324	0.544270833	0.714512343
hsa-miR-4455	0.465327903	0.544270833	0.623213763
hsa-miR-4750-5p	0.465327903	0.544270833	0.623213763
hsa-miR-6721-5p	0.465327903	0.544270833	0.623213763
hsa-miR-151a-3p	0.44834363	0.543402778	0.638461925
hsa-miR-503-5p	0.383382329	0.543402778	0.703423226
hsa-miR-663a	0.384804312	0.543402778	0.702001243
hsa-miR-4488	0.376653125	0.543402778	0.71015243
hsa-miR-6085	0.375120495	0.543402778	0.71168506
hsa-miR-4433b-3p	0.398748658	0.543402778	0.688056897
hsa-miR-222-3p	0.463579039	0.542534722	0.621490405
hsa-miR-652-3p	0.463579039	0.542534722	0.621490405
hsa-miR-548h-3p	0.375402854	0.542534722	0.709666591
hsa-miR-548z	0.375402854	0.542534722	0.709666591
hsa-miR-18a-5p	0.485189972	0.541666667	0.598143362
hsa-miR-30a-5p	0.485189972	0.541666667	0.598143362
hsa-miR-204-3p	0.485189972	0.541666667	0.598143362
hsa-miR-140-3p	0.387527046	0.541666667	0.695806287
hsa-miR-106b-3p	0.485189972	0.541666667	0.598143362
hsa-miR-148b-5p	0.485189972	0.541666667	0.598143362
hsa-miR-424-3p	0.485189972	0.541666667	0.598143362
hsa-miR-518b	0.485189972	0.541666667	0.598143362
hsa-miR-502-3p	0.485189972	0.541666667	0.598143362
hsa-miR-1231	0.485189972	0.541666667	0.598143362
hsa-miR-548j-3p	0.403000461	0.541666667	0.680332872
hsa-miR-3688-5p	0.485189972	0.541666667	0.598143362
hsa-miR-378e	0.485189972	0.541666667	0.598143362
hsa-miR-4441	0.485189972	0.541666667	0.598143362
hsa-miR-4467	0.372486347	0.541666667	0.710846986
hsa-miR-4689	0.446602223	0.541666667	0.63673111
hsa-miR-4739	0.485189972	0.541666667	0.598143362
hsa-miR-548av-5p	0.485189972	0.541666667	0.598143362
hsa-miR-6722-3p	0.397176205	0.541666667	0.686157129
hsa-miR-6727-5p	0.374552118	0.541666667	0.708781215
hsa-miR-6790-5p	0.485189972	0.541666667	0.598143362
hsa-miR-8067	0.446348379	0.541666667	0.636984954
hsa-miR-3123	0.44461755	0.539930556	0.635243561
hsa-miR-3197	0.422061312	0.539930556	0.657799799
hsa-miR-4720-5p	0.373271497	0.539930556	0.706589614
hsa-miR-4776-5p	0.406213766	0.539930556	0.673647345
hsa-miR-4251	0.431208025	0.5390625	0.646916975
hsa-miR-4466	0.371449394	0.5390625	0.706675606
hsa-miR-5699-5p	0.412403607	0.5390625	0.665721393
hsa-miR-6794-3p	0.45966176	0.5390625	0.61846324
hsa-miR-6890-3p	0.45966176	0.5390625	0.61846324
hsa-miR-7113-3p	0.431208025	0.5390625	0.646916975
hsa-miR-26a-5p	0.371725793	0.538194444	0.704663096
hsa-miR-323a-3p	0.442770588	0.538194444	0.633618301
hsa-miR-638	0.370424484	0.538194444	0.705964405
hsa-miR-4267	0.442770588	0.538194444	0.633618301
hsa-miR-6789-5p	0.384244365	0.538194444	0.692144524
hsa-miR-7704	0.367340513	0.536458333	0.705576154
hsa-miR-1228-3p	0.371154874	0.535590278	0.700025682
hsa-miR-6850-5p	0.371063056	0.535590278	0.7001175
hsa-miR-185-5p	0.367692042	0.534722222	0.701752403
hsa-miR-451a	0.368489615	0.534722222	0.70095483
hsa-miR-1306-5p	0.396966603	0.534722222	0.672477842
hsa-miR-190a-3p	0.425524652	0.533854167	0.642183682
hsa-miR-6715a-3p	0.363252148	0.53125	0.699247852
hsa-miR-4275	0.389726936	0.530381944	0.671036953
hsa-miR-23a-3p	0.361088077	0.529513889	0.697939701
hsa-miR-937-5p	0.406847764	0.529513889	0.652180014
hsa-miR-1233-5p	0.370174408	0.529513889	0.688853369
hsa-miR-4758-5p	0.416084623	0.529513889	0.642943155
hsa-miR-6511a-5p	0.36420142	0.529513889	0.694826357
hsa-miR-6729-3p	0.392671236	0.529513889	0.666356542
hsa-miR-6796-3p	0.378765895	0.528645833	0.678525771
hsa-miR-6805-3p	0.366454482	0.528645833	0.690837185
hsa-miR-498	0.358466583	0.527777778	0.697088973
hsa-miR-4681	0.390022158	0.527777778	0.665533397
hsa-miR-6088	0.360639132	0.527777778	0.694916423
hsa-miR-103a-3p	0.360993121	0.526909722	0.692826323
hsa-miR-548az-3p	0.399103408	0.526909722	0.654716036
hsa-miR-6756-3p	0.3914174	0.526909722	0.662402044
hsa-miR-92b-5p	0.437713439	0.526041667	0.614369895
hsa-miR-1281	0.357639768	0.526041667	0.694443566
hsa-miR-4532	0.358520941	0.526041667	0.693562392
hsa-miR-187-5p	0.368154176	0.524305556	0.680456935
hsa-miR-193a-5p	0.378662983	0.524305556	0.669948128
hsa-miR-92b-3p	0.436085681	0.524305556	0.61252543
hsa-miR-548t-3p	0.389072633	0.524305556	0.659538478
hsa-miR-548aa	0.389072633	0.524305556	0.659538478
hsa-miR-4434	0.364596857	0.524305556	0.684014254
hsa-miR-548at-3p	0.421859819	0.524305556	0.626751292
hsa-miR-6786-5p	0.35841854	0.524305556	0.690192571
hsa-miR-4687-5p	0.38242504	0.5234375	0.66444996
hsa-miR-548ap-3p	0.353907166	0.5234375	0.692967834
hsa-miR-376c-3p	0.452841752	0.522569444	0.592297136
hsa-miR-625-3p	0.434332453	0.522569444	0.610806436
hsa-miR-939-5p	0.452841752	0.522569444	0.592297136
hsa-miR-1180-3p	0.452841752	0.522569444	0.592297136
hsa-miR-3916	0.434332453	0.522569444	0.610806436
hsa-miR-6802-5p	0.452841752	0.522569444	0.592297136
hsa-miR-6877-3p	0.452841752	0.522569444	0.592297136
hsa-miR-6132	0.360493826	0.521701389	0.682908952
hsa-miR-15a-5p	0.48000075	0.520833333	0.561665916
hsa-miR-21-3p	0.432453826	0.520833333	0.60921284
hsa-miR-93-3p	0.48000075	0.520833333	0.561665916
hsa-miR-192-5p	0.48000075	0.520833333	0.561665916
hsa-miR-208a-3p	0.451098422	0.520833333	0.590568245
hsa-miR-10a-3p	0.48000075	0.520833333	0.561665916
hsa-let-7g-5p	0.48000075	0.520833333	0.561665916
hsa-miR-27b-3p	0.451098422	0.520833333	0.590568245
hsa-miR-128-3p	0.48000075	0.520833333	0.561665916
hsa-miR-130a-3p	0.48000075	0.520833333	0.561665916
hsa-miR-125a-5p	0.48000075	0.520833333	0.561665916
hsa-miR-127-3p	0.48000075	0.520833333	0.561665916
hsa-miR-195-5p	0.48000075	0.520833333	0.561665916
hsa-miR-195-3p	0.48000075	0.520833333	0.561665916
hsa-miR-296-3p	0.48000075	0.520833333	0.561665916
hsa-miR-363-3p	0.48000075	0.520833333	0.561665916
hsa-miR-324-3p	0.48000075	0.520833333	0.561665916
hsa-miR-338-5p	0.48000075	0.520833333	0.561665916
hsa-miR-339-3p	0.48000075	0.520833333	0.561665916
hsa-miR-346	0.48000075	0.520833333	0.561665916
hsa-miR-423-3p	0.48000075	0.520833333	0.561665916
hsa-miR-488-5p	0.432453826	0.520833333	0.60921284
hsa-miR-491-3p	0.48000075	0.520833333	0.561665916
hsa-miR-511-3p	0.48000075	0.520833333	0.561665916
hsa-miR-202-3p	0.48000075	0.520833333	0.561665916
hsa-miR-520f-5p	0.48000075	0.520833333	0.561665916
hsa-miR-500a-3p	0.48000075	0.520833333	0.561665916
hsa-miR-505-5p	0.48000075	0.520833333	0.561665916
hsa-miR-532-5p	0.48000075	0.520833333	0.561665916
hsa-miR-574-5p	0.432453826	0.520833333	0.60921284
hsa-miR-584-5p	0.48000075	0.520833333	0.561665916
hsa-miR-550a-5p	0.48000075	0.520833333	0.561665916
hsa-miR-616-5p	0.432453826	0.520833333	0.60921284
hsa-miR-627-5p	0.48000075	0.520833333	0.561665916
hsa-miR-629-5p	0.48000075	0.520833333	0.561665916
hsa-miR-650	0.48000075	0.520833333	0.561665916
hsa-miR-656-5p	0.48000075	0.520833333	0.561665916
hsa-miR-550a-3-5p	0.48000075	0.520833333	0.561665916
hsa-miR-151b	0.48000075	0.520833333	0.561665916
hsa-miR-1271-5p	0.48000075	0.520833333	0.561665916
hsa-miR-766-5p	0.48000075	0.520833333	0.561665916
hsa-miR-670-5p	0.48000075	0.520833333	0.561665916
hsa-miR-891a-5p	0.48000075	0.520833333	0.561665916
hsa-miR-874-3p	0.48000075	0.520833333	0.561665916
hsa-miR-760	0.48000075	0.520833333	0.561665916
hsa-miR-1181	0.48000075	0.520833333	0.561665916
hsa-miR-1183	0.48000075	0.520833333	0.561665916
hsa-miR-1225-5p	0.48000075	0.520833333	0.561665916
hsa-miR-1233-3p	0.48000075	0.520833333	0.561665916
hsa-miR-1247-3p	0.48000075	0.520833333	0.561665916
hsa-miR-1250-5p	0.48000075	0.520833333	0.561665916
hsa-miR-1261	0.48000075	0.520833333	0.561665916
hsa-miR-1265	0.48000075	0.520833333	0.561665916
hsa-miR-1324	0.418485923	0.520833333	0.623180744
hsa-miR-1908-3p	0.48000075	0.520833333	0.561665916
hsa-miR-1909-5p	0.48000075	0.520833333	0.561665916
hsa-miR-3149	0.48000075	0.520833333	0.561665916
hsa-miR-3151-5p	0.48000075	0.520833333	0.561665916
hsa-miR-3188	0.48000075	0.520833333	0.561665916
hsa-miR-3189-3p	0.48000075	0.520833333	0.561665916
hsa-miR-3190-5p	0.48000075	0.520833333	0.561665916
hsa-miR-514b-5p	0.48000075	0.520833333	0.561665916
hsa-miR-4296	0.48000075	0.520833333	0.561665916
hsa-miR-4303	0.48000075	0.520833333	0.561665916
hsa-miR-4309	0.48000075	0.520833333	0.561665916
hsa-miR-4317	0.48000075	0.520833333	0.561665916
hsa-miR-3618	0.48000075	0.520833333	0.561665916
hsa-miR-3622b-5p	0.48000075	0.520833333	0.561665916
hsa-miR-3653	0.432453826	0.520833333	0.60921284
hsa-miR-3663-5p	0.48000075	0.520833333	0.561665916
hsa-miR-3675-3p	0.48000075	0.520833333	0.561665916
hsa-miR-3679-3p	0.48000075	0.520833333	0.561665916
hsa-miR-3927-3p	0.48000075	0.520833333	0.561665916
hsa-miR-3937	0.48000075	0.520833333	0.561665916
hsa-miR-3944-3p	0.48000075	0.520833333	0.561665916
hsa-miR-4418	0.48000075	0.520833333	0.561665916
hsa-miR-4428	0.48000075	0.520833333	0.561665916
hsa-miR-4432	0.48000075	0.520833333	0.561665916
hsa-miR-548ag	0.451098422	0.520833333	0.590568245
hsa-miR-4476	0.451098422	0.520833333	0.590568245
hsa-miR-4482-5p	0.48000075	0.520833333	0.561665916
hsa-miR-4419b	0.48000075	0.520833333	0.561665916
hsa-miR-4520a-3p	0.48000075	0.520833333	0.561665916
hsa-miR-548an	0.451098422	0.520833333	0.590568245
hsa-miR-4634	0.48000075	0.520833333	0.561665916
hsa-miR-4646-3p	0.48000075	0.520833333	0.561665916
hsa-miR-4655-5p	0.48000075	0.520833333	0.561665916
hsa-miR-4656	0.48000075	0.520833333	0.561665916
hsa-miR-4662a-3p	0.48000075	0.520833333	0.561665916
hsa-miR-4668-3p	0.451098422	0.520833333	0.590568245
hsa-miR-4693-3p	0.48000075	0.520833333	0.561665916
hsa-miR-4707-3p	0.48000075	0.520833333	0.561665916
hsa-miR-4716-3p	0.48000075	0.520833333	0.561665916
hsa-miR-4735-5p	0.48000075	0.520833333	0.561665916
hsa-miR-4773	0.48000075	0.520833333	0.561665916
hsa-miR-4775	0.48000075	0.520833333	0.561665916
hsa-miR-5004-5p	0.48000075	0.520833333	0.561665916
hsa-miR-5087	0.48000075	0.520833333	0.561665916
hsa-miR-5095	0.48000075	0.520833333	0.561665916
hsa-miR-1273f	0.48000075	0.520833333	0.561665916
hsa-miR-5189-5p	0.48000075	0.520833333	0.561665916
hsa-miR-5572	0.48000075	0.520833333	0.561665916
hsa-miR-5586-5p	0.48000075	0.520833333	0.561665916
hsa-miR-1199-5p	0.48000075	0.520833333	0.561665916
hsa-miR-6501-3p	0.48000075	0.520833333	0.561665916
hsa-miR-6509-5p	0.48000075	0.520833333	0.561665916
hsa-miR-6722-5p	0.451098422	0.520833333	0.590568245
hsa-miR-6733-5p	0.48000075	0.520833333	0.561665916
hsa-miR-6752-5p	0.353827266	0.520833333	0.687839401
hsa-miR-6754-5p	0.48000075	0.520833333	0.561665916
hsa-miR-6760-5p	0.48000075	0.520833333	0.561665916
hsa-miR-6767-3p	0.48000075	0.520833333	0.561665916
hsa-miR-6775-5p	0.407293169	0.520833333	0.634373498
hsa-miR-6782-5p	0.389966726	0.520833333	0.651699941
hsa-miR-6793-5p	0.48000075	0.520833333	0.561665916
hsa-miR-6796-5p	0.48000075	0.520833333	0.561665916
hsa-miR-6803-3p	0.48000075	0.520833333	0.561665916
hsa-miR-6812-5p	0.48000075	0.520833333	0.561665916
hsa-miR-6845-3p	0.48000075	0.520833333	0.561665916
hsa-miR-6847-5p	0.48000075	0.520833333	0.561665916
hsa-miR-6848-3p	0.48000075	0.520833333	0.561665916
hsa-miR-6769b-5p	0.48000075	0.520833333	0.561665916
hsa-miR-6875-3p	0.48000075	0.520833333	0.561665916
hsa-miR-6879-3p	0.48000075	0.520833333	0.561665916
hsa-miR-6883-5p	0.48000075	0.520833333	0.561665916
hsa-miR-6893-5p	0.48000075	0.520833333	0.561665916
hsa-miR-7107-5p	0.48000075	0.520833333	0.561665916
hsa-miR-7111-3p	0.48000075	0.520833333	0.561665916
hsa-miR-7160-5p	0.48000075	0.520833333	0.561665916
hsa-miR-7975	0.451098422	0.520833333	0.590568245
hsa-miR-8071	0.48000075	0.520833333	0.561665916
hsa-miR-4484	0.352148064	0.519965278	0.687782492
hsa-miR-155-3p	0.430723411	0.519097222	0.607471033
hsa-miR-497-3p	0.449196473	0.519097222	0.588997972
hsa-miR-519d-5p	0.449196473	0.519097222	0.588997972
hsa-miR-559	0.364315547	0.519097222	0.673878897
hsa-miR-633	0.449196473	0.519097222	0.588997972
hsa-miR-744-5p	0.430723411	0.519097222	0.607471033
hsa-miR-877-5p	0.350456345	0.519097222	0.687738099
hsa-miR-4276	0.449196473	0.519097222	0.588997972
hsa-miR-4711-5p	0.449196473	0.519097222	0.588997972
hsa-miR-4733-3p	0.449196473	0.519097222	0.588997972
hsa-miR-4789-3p	0.449196473	0.519097222	0.588997972
hsa-miR-4791	0.449196473	0.519097222	0.588997972
hsa-miR-6078	0.449196473	0.519097222	0.588997972
hsa-miR-6727-3p	0.430723411	0.519097222	0.607471033
hsa-miR-6778-5p	0.449196473	0.519097222	0.588997972
hsa-miR-1911-3p	0.428867757	0.517361111	0.605854465
hsa-miR-6752-3p	0.394412142	0.517361111	0.640310081
hsa-miR-6779-5p	0.352130884	0.517361111	0.682591338
hsa-miR-6794-5p	0.347107034	0.517361111	0.687615188
hsa-miR-6800-5p	0.355417478	0.517361111	0.679304745
hsa-miR-6791-5p	0.349578196	0.516493056	0.683407915
hsa-miR-376b-5p	0.413085941	0.515625	0.618164059
hsa-miR-548d-3p	0.426887369	0.515625	0.604362631
hsa-miR-660-5p	0.40180585	0.515625	0.62944415
hsa-miR-4463	0.351087834	0.515625	0.680162166
hsa-miR-548am-3p	0.426887369	0.515625	0.604362631
hsa-miR-4706	0.345794276	0.515625	0.685455724
hsa-miR-5009-3p	0.426887369	0.515625	0.604362631
hsa-miR-6810-5p	0.412968182	0.515625	0.618281818
hsa-miR-6126	0.369163635	0.514756944	0.660350254
hsa-miR-126-5p	0.411148739	0.513888889	0.616629038
hsa-miR-149-3p	0.35346313	0.513888889	0.674314648
hsa-miR-573	0.399994574	0.513888889	0.627783204
hsa-miR-3914	0.390694496	0.513888889	0.637083282
hsa-miR-619-5p	0.367538211	0.513020833	0.658503456
hsa-miR-455-3p	0.344157922	0.512152778	0.680147633
hsa-miR-6075	0.403233532	0.512152778	0.621072024
hsa-miR-885-3p	0.344845557	0.510416667	0.675987776
hsa-miR-4695-5p	0.341731397	0.509548611	0.677365825
hsa-miR-4734	0.348660107	0.508680556	0.668701004
hsa-miR-6068	0.411497285	0.5078125	0.604127715
hsa-miR-129-2-3p	0.383260665	0.506944444	0.630628224
hsa-miR-4687-3p	0.343441602	0.506944444	0.670447287
hsa-miR-6892-3p	0.346669379	0.506944444	0.66721951
hsa-miR-150-5p	0.340799719	0.505208333	0.669616948
hsa-miR-1587	0.340139662	0.505208333	0.670277005
hsa-miR-4717-3p	0.40832869	0.504340278	0.600351865
hsa-miR-4319	0.351556423	0.503472222	0.655388021
hsa-miR-4649-5p	0.35357801	0.503472222	0.653366434
hsa-miR-595	0.421721168	0.501736111	0.581751054
hsa-miR-5006-5p	0.421721168	0.501736111	0.581751054
hsa-miR-6812-3p	0.421721168	0.501736111	0.581751054
hsa-miR-139-3p	0.443071958	0.500868056	0.558664153
hsa-miR-210-3p	0.443071958	0.500868056	0.558664153
hsa-miR-221-3p	0.443071958	0.500868056	0.558664153
hsa-miR-383-3p	0.443071958	0.500868056	0.558664153
hsa-miR-610	0.443071958	0.500868056	0.558664153
hsa-miR-660-3p	0.443071958	0.500868056	0.558664153
hsa-miR-665	0.443071958	0.500868056	0.558664153
hsa-miR-1275	0.443071958	0.500868056	0.558664153
hsa-miR-2053	0.443071958	0.500868056	0.558664153
hsa-miR-2110	0.443071958	0.500868056	0.558664153
hsa-miR-378b	0.443071958	0.500868056	0.558664153
hsa-miR-3166	0.443071958	0.500868056	0.558664153
hsa-miR-3187-5p	0.443071958	0.500868056	0.558664153
hsa-miR-3195	0.443071958	0.500868056	0.558664153
hsa-miR-4306	0.443071958	0.500868056	0.558664153
hsa-miR-4311	0.443071958	0.500868056	0.558664153
hsa-miR-4285	0.443071958	0.500868056	0.558664153
hsa-miR-3667-5p	0.443071958	0.500868056	0.558664153
hsa-miR-3907	0.443071958	0.500868056	0.558664153
hsa-miR-3919	0.443071958	0.500868056	0.558664153
hsa-miR-550b-2-5p	0.443071958	0.500868056	0.558664153
hsa-miR-3135b	0.443071958	0.500868056	0.558664153
hsa-miR-4462	0.443071958	0.500868056	0.558664153
hsa-miR-4502	0.443071958	0.500868056	0.558664153
hsa-miR-4535	0.443071958	0.500868056	0.558664153
hsa-miR-4633-5p	0.404950893	0.500868056	0.596785218
hsa-miR-4647	0.443071958	0.500868056	0.558664153
hsa-miR-4672	0.443071958	0.500868056	0.558664153
hsa-miR-1343-5p	0.443071958	0.500868056	0.558664153
hsa-miR-4690-5p	0.404950893	0.500868056	0.596785218
hsa-miR-4725-5p	0.443071958	0.500868056	0.558664153
hsa-miR-4768-3p	0.443071958	0.500868056	0.558664153
hsa-miR-4781-3p	0.443071958	0.500868056	0.558664153
hsa-miR-548ao-3p	0.443071958	0.500868056	0.558664153
hsa-miR-5093	0.443071958	0.500868056	0.558664153
hsa-miR-548ar-5p	0.443071958	0.500868056	0.558664153
hsa-miR-5689	0.443071958	0.500868056	0.558664153
hsa-miR-6772-3p	0.443071958	0.500868056	0.558664153
hsa-miR-6784-3p	0.404950893	0.500868056	0.596785218
hsa-miR-6824-5p	0.443071958	0.500868056	0.558664153
hsa-miR-6849-5p	0.443071958	0.500868056	0.558664153
hsa-miR-6856-5p	0.443071958	0.500868056	0.558664153
hsa-miR-6860	0.443071958	0.500868056	0.558664153
hsa-miR-7114-5p	0.443071958	0.500868056	0.558664153
hsa-miR-1273h-3p	0.382254815	0.500868056	0.619481296
hsa-miR-7844-5p	0.443071958	0.500868056	0.558664153
hsa-let-7a-2-3p	0.5	0.5	0.5
hsa-let-7d-3p	0.5	0.5	0.5
hsa-let-7e-5p	0.5	0.5	0.5
hsa-let-7f-5p	0.5	0.5	0.5
hsa-miR-15a-3p	0.5	0.5	0.5
hsa-miR-16-1-3p	0.5	0.5	0.5
hsa-miR-17-3p	0.5	0.5	0.5
hsa-miR-18a-3p	0.5	0.5	0.5
hsa-miR-19a-5p	0.5	0.5	0.5
hsa-miR-19b-1-5p	0.5	0.5	0.5
hsa-miR-19b-2-5p	0.5	0.5	0.5
hsa-miR-20a-3p	0.5	0.5	0.5
hsa-miR-21-5p	0.5	0.5	0.5
hsa-miR-22-5p	0.5	0.5	0.5
hsa-miR-23a-5p	0.5	0.5	0.5
hsa-miR-24-1-5p	0.5	0.5	0.5
hsa-miR-24-2-5p	0.5	0.5	0.5
hsa-miR-26b-5p	0.5	0.5	0.5
hsa-miR-27a-5p	0.5	0.5	0.5
hsa-miR-28-5p	0.5	0.5	0.5
hsa-miR-28-3p	0.5	0.5	0.5
hsa-miR-30a-3p	0.5	0.5	0.5
hsa-miR-31-5p	0.5	0.5	0.5
hsa-miR-31-3p	0.5	0.5	0.5
hsa-miR-32-3p	0.5	0.5	0.5
hsa-miR-33a-3p	0.5	0.5	0.5
hsa-miR-92a-1-5p	0.5	0.5	0.5
hsa-miR-92a-2-5p	0.5	0.5	0.5
hsa-miR-95-5p	0.5	0.5	0.5
hsa-miR-95-3p	0.5	0.5	0.5
hsa-miR-96-5p	0.5	0.5	0.5
hsa-miR-96-3p	0.5	0.5	0.5
hsa-miR-98-5p	0.5	0.5	0.5
hsa-miR-99a-5p	0.5	0.5	0.5
hsa-miR-99a-3p	0.5	0.5	0.5
hsa-miR-100-5p	0.5	0.5	0.5
hsa-miR-100-3p	0.5	0.5	0.5
hsa-miR-101-5p	0.5	0.5	0.5
hsa-miR-101-3p	0.5	0.5	0.5
hsa-miR-29b-1-5p	0.5	0.5	0.5
hsa-miR-29b-3p	0.5	0.5	0.5
hsa-miR-29b-2-5p	0.5	0.5	0.5
hsa-miR-103a-2-5p	0.5	0.5	0.5
hsa-miR-105-3p	0.5	0.5	0.5
hsa-miR-196a-5p	0.5	0.5	0.5
hsa-miR-197-5p	0.5	0.5	0.5
hsa-miR-198	0.5	0.5	0.5
hsa-miR-199a-3p	0.5	0.5	0.5
hsa-miR-129-5p	0.5	0.5	0.5
hsa-miR-148a-5p	0.5	0.5	0.5
hsa-miR-148a-3p	0.5	0.5	0.5
hsa-miR-30c-5p	0.5	0.5	0.5
hsa-miR-30c-2-3p	0.5	0.5	0.5
hsa-miR-30d-3p	0.5	0.5	0.5
hsa-miR-139-5p	0.5	0.5	0.5
hsa-miR-147a	0.5	0.5	0.5
hsa-miR-7-5p	0.5	0.5	0.5
hsa-miR-10a-5p	0.5	0.5	0.5
hsa-miR-34a-5p	0.5	0.5	0.5
hsa-miR-181b-5p	0.5	0.5	0.5
hsa-miR-181b-3p	0.419978766	0.5	0.580021234
hsa-miR-181c-3p	0.5	0.5	0.5
hsa-miR-182-5p	0.5	0.5	0.5
hsa-miR-182-3p	0.5	0.5	0.5
hsa-miR-183-5p	0.5	0.5	0.5
hsa-miR-187-3p	0.5	0.5	0.5
hsa-miR-199b-3p	0.5	0.5	0.5
hsa-miR-203a	0.5	0.5	0.5
hsa-miR-205-5p	0.5	0.5	0.5
hsa-miR-205-3p	0.5	0.5	0.5
hsa-miR-211-3p	0.5	0.5	0.5
hsa-miR-212-3p	0.5	0.5	0.5
hsa-miR-214-5p	0.5	0.5	0.5
hsa-miR-215-5p	0.5	0.5	0.5
hsa-miR-215-3p	0.5	0.5	0.5
hsa-miR-216a-5p	0.5	0.5	0.5
hsa-miR-216a-3p	0.5	0.5	0.5
hsa-miR-217	0.5	0.5	0.5
hsa-miR-218-5p	0.5	0.5	0.5
hsa-miR-218-1-3p	0.5	0.5	0.5
hsa-miR-218-2-3p	0.5	0.5	0.5
hsa-miR-219a-5p	0.5	0.5	0.5
hsa-miR-219a-1-3p	0.5	0.5	0.5
hsa-miR-222-5p	0.5	0.5	0.5
hsa-miR-223-5p	0.5	0.5	0.5
hsa-miR-224-5p	0.5	0.5	0.5
hsa-miR-224-3p	0.5	0.5	0.5
hsa-miR-200b-3p	0.5	0.5	0.5
hsa-let-7g-3p	0.5	0.5	0.5
hsa-let-7i-3p	0.5	0.5	0.5
hsa-miR-1	0.5	0.5	0.5
hsa-miR-15b-3p	0.5	0.5	0.5
hsa-miR-27b-5p	0.5	0.5	0.5
hsa-miR-30b-5p	0.5	0.5	0.5
hsa-miR-30b-3p	0.5	0.5	0.5
hsa-miR-124-5p	0.5	0.5	0.5
hsa-miR-124-3p	0.5	0.5	0.5
hsa-miR-125b-5p	0.5	0.5	0.5
hsa-miR-125b-1-3p	0.5	0.5	0.5
hsa-miR-128-1-5p	0.5	0.5	0.5
hsa-miR-130a-5p	0.5	0.5	0.5
hsa-miR-132-5p	0.5	0.5	0.5
hsa-miR-132-3p	0.5	0.5	0.5
hsa-miR-133a-5p	0.5	0.5	0.5
hsa-miR-133a-3p	0.5	0.5	0.5
hsa-miR-135a-5p	0.5	0.5	0.5
hsa-miR-135a-3p	0.5	0.5	0.5
hsa-miR-137	0.5	0.5	0.5
hsa-miR-138-5p	0.5	0.5	0.5
hsa-miR-138-2-3p	0.5	0.5	0.5
hsa-miR-140-5p	0.5	0.5	0.5
hsa-miR-141-5p	0.5	0.5	0.5
hsa-miR-141-3p	0.5	0.5	0.5
hsa-miR-142-3p	0.5	0.5	0.5
hsa-miR-143-5p	0.5	0.5	0.5
hsa-miR-143-3p	0.5	0.5	0.5
hsa-miR-144-3p	0.5	0.5	0.5
hsa-miR-145-3p	0.5	0.5	0.5
hsa-miR-152-5p	0.5	0.5	0.5
hsa-miR-152-3p	0.5	0.5	0.5
hsa-miR-153-3p	0.5	0.5	0.5
hsa-miR-153-5p	0.5	0.5	0.5
hsa-miR-191-3p	0.5	0.5	0.5
hsa-miR-9-5p	0.5	0.5	0.5
hsa-miR-9-3p	0.5	0.5	0.5
hsa-miR-125a-3p	0.5	0.5	0.5
hsa-miR-125b-2-3p	0.5	0.5	0.5
hsa-miR-127-5p	0.5	0.5	0.5
hsa-miR-134-3p	0.5	0.5	0.5
hsa-miR-136-5p	0.5	0.5	0.5
hsa-miR-138-1-3p	0.5	0.5	0.5
hsa-miR-146a-3p	0.5	0.5	0.5
hsa-miR-149-5p	0.5	0.5	0.5
hsa-miR-150-3p	0.5	0.5	0.5
hsa-miR-154-5p	0.5	0.5	0.5
hsa-miR-154-3p	0.5	0.5	0.5
hsa-miR-184	0.5	0.5	0.5
hsa-miR-186-5p	0.5	0.5	0.5
hsa-miR-186-3p	0.5	0.5	0.5
hsa-miR-188-3p	0.5	0.5	0.5
hsa-miR-190a-5p	0.5	0.5	0.5
hsa-miR-193a-3p	0.5	0.5	0.5
hsa-miR-206	0.5	0.5	0.5
hsa-miR-200c-3p	0.5	0.5	0.5
hsa-miR-128-2-5p	0.5	0.5	0.5
hsa-miR-194-3p	0.5	0.5	0.5
hsa-miR-29c-5p	0.5	0.5	0.5
hsa-miR-29c-3p	0.5	0.5	0.5
hsa-miR-30c-1-3p	0.5	0.5	0.5
hsa-miR-200a-3p	0.5	0.5	0.5
hsa-miR-302a-5p	0.5	0.5	0.5
hsa-miR-302a-3p	0.5	0.5	0.5
hsa-miR-219a-2-3p	0.5	0.5	0.5
hsa-miR-34b-5p	0.5	0.5	0.5
hsa-miR-34c-5p	0.5	0.5	0.5
hsa-miR-34c-3p	0.5	0.5	0.5
hsa-miR-299-3p	0.5	0.5	0.5
hsa-miR-301a-5p	0.5	0.5	0.5
hsa-miR-301a-3p	0.5	0.5	0.5
hsa-miR-99b-5p	0.419978766	0.5	0.580021234
hsa-miR-99b-3p	0.5	0.5	0.5
hsa-miR-130b-5p	0.5	0.5	0.5
hsa-miR-30e-3p	0.5	0.5	0.5
hsa-miR-361-3p	0.5	0.5	0.5
hsa-miR-362-5p	0.5	0.5	0.5
hsa-miR-363-5p	0.5	0.5	0.5
hsa-miR-365b-5p	0.5	0.5	0.5
hsa-miR-302b-5p	0.5	0.5	0.5
hsa-miR-302b-3p	0.5	0.5	0.5
hsa-miR-302c-5p	0.5	0.5	0.5
hsa-miR-302c-3p	0.5	0.5	0.5
hsa-miR-302d-5p	0.5	0.5	0.5
hsa-miR-302d-3p	0.5	0.5	0.5
hsa-miR-367-5p	0.5	0.5	0.5
hsa-miR-367-3p	0.5	0.5	0.5
hsa-miR-369-5p	0.5	0.5	0.5
hsa-miR-369-3p	0.5	0.5	0.5
hsa-miR-370-5p	0.5	0.5	0.5
hsa-miR-370-3p	0.5	0.5	0.5
hsa-miR-371a-5p	0.5	0.5	0.5
hsa-miR-371a-3p	0.5	0.5	0.5
hsa-miR-372-3p	0.5	0.5	0.5
hsa-miR-373-5p	0.5	0.5	0.5
hsa-miR-373-3p	0.5	0.5	0.5
hsa-miR-374a-3p	0.5	0.5	0.5
hsa-miR-375	0.5	0.5	0.5
hsa-miR-376a-5p	0.5	0.5	0.5
hsa-miR-376a-3p	0.5	0.5	0.5
hsa-miR-377-5p	0.5	0.5	0.5
hsa-miR-378a-5p	0.5	0.5	0.5
hsa-miR-379-5p	0.5	0.5	0.5
hsa-miR-379-3p	0.5	0.5	0.5
hsa-miR-380-5p	0.5	0.5	0.5
hsa-miR-380-3p	0.5	0.5	0.5
hsa-miR-381-5p	0.5	0.5	0.5
hsa-miR-381-3p	0.5	0.5	0.5
hsa-miR-382-5p	0.5	0.5	0.5
hsa-miR-383-5p	0.5	0.5	0.5
hsa-miR-340-3p	0.5	0.5	0.5
hsa-miR-330-5p	0.5	0.5	0.5
hsa-miR-330-3p	0.5	0.5	0.5
hsa-miR-328-3p	0.5	0.5	0.5
hsa-miR-342-5p	0.5	0.5	0.5
hsa-miR-337-5p	0.5	0.5	0.5
hsa-miR-323a-5p	0.5	0.5	0.5
hsa-miR-326	0.5	0.5	0.5
hsa-miR-151a-5p	0.419978766	0.5	0.580021234
hsa-miR-135b-5p	0.5	0.5	0.5
hsa-miR-135b-3p	0.5	0.5	0.5
hsa-miR-148b-3p	0.5	0.5	0.5
hsa-miR-331-5p	0.5	0.5	0.5
hsa-miR-338-3p	0.5	0.5	0.5
hsa-miR-339-5p	0.5	0.5	0.5
hsa-miR-335-3p	0.5	0.5	0.5
hsa-miR-133b	0.5	0.5	0.5
hsa-miR-325	0.5	0.5	0.5
hsa-miR-345-5p	0.5	0.5	0.5
hsa-miR-384	0.5	0.5	0.5
hsa-miR-196b-5p	0.5	0.5	0.5
hsa-miR-196b-3p	0.5	0.5	0.5
hsa-miR-424-5p	0.5	0.5	0.5
hsa-miR-425-3p	0.5	0.5	0.5
hsa-miR-18b-5p	0.5	0.5	0.5
hsa-miR-18b-3p	0.5	0.5	0.5
hsa-miR-20b-3p	0.5	0.5	0.5
hsa-miR-448	0.5	0.5	0.5
hsa-miR-429	0.5	0.5	0.5
hsa-miR-449a	0.5	0.5	0.5
hsa-miR-450a-5p	0.5	0.5	0.5
hsa-miR-450a-1-3p	0.5	0.5	0.5
hsa-miR-431-5p	0.5	0.5	0.5
hsa-miR-431-3p	0.5	0.5	0.5
hsa-miR-433-5p	0.5	0.5	0.5
hsa-miR-433-3p	0.5	0.5	0.5
hsa-miR-329-5p	0.5	0.5	0.5
hsa-miR-452-5p	0.5	0.5	0.5
hsa-miR-452-3p	0.5	0.5	0.5
hsa-miR-409-5p	0.5	0.5	0.5
hsa-miR-409-3p	0.5	0.5	0.5
hsa-miR-412-5p	0.5	0.5	0.5
hsa-miR-412-3p	0.5	0.5	0.5
hsa-miR-410-5p	0.5	0.5	0.5
hsa-miR-410-3p	0.5	0.5	0.5
hsa-miR-483-5p	0.5	0.5	0.5
hsa-miR-483-3p	0.5	0.5	0.5
hsa-miR-484	0.5	0.5	0.5
hsa-miR-485-5p	0.5	0.5	0.5
hsa-miR-485-3p	0.5	0.5	0.5
hsa-miR-487a-5p	0.5	0.5	0.5
hsa-miR-487a-3p	0.5	0.5	0.5
hsa-miR-489-5p	0.5	0.5	0.5
hsa-miR-489-3p	0.5	0.5	0.5
hsa-miR-490-5p	0.5	0.5	0.5
hsa-miR-490-3p	0.5	0.5	0.5
hsa-miR-491-5p	0.5	0.5	0.5
hsa-miR-511-5p	0.5	0.5	0.5
hsa-miR-146b-5p	0.5	0.5	0.5
hsa-miR-146b-3p	0.5	0.5	0.5
hsa-miR-492	0.5	0.5	0.5
hsa-miR-493-5p	0.5	0.5	0.5
hsa-miR-493-3p	0.5	0.5	0.5
hsa-miR-432-5p	0.5	0.5	0.5
hsa-miR-432-3p	0.5	0.5	0.5
hsa-miR-494-5p	0.5	0.5	0.5
hsa-miR-495-5p	0.5	0.5	0.5
hsa-miR-496	0.5	0.5	0.5
hsa-miR-193b-5p	0.5	0.5	0.5
hsa-miR-193b-3p	0.5	0.5	0.5
hsa-miR-497-5p	0.5	0.5	0.5
hsa-miR-181d-5p	0.5	0.5	0.5
hsa-miR-181d-3p	0.5	0.5	0.5
hsa-miR-512-3p	0.5	0.5	0.5
hsa-miR-520e	0.5	0.5	0.5
hsa-miR-515-3p	0.5	0.5	0.5
hsa-miR-519e-5p	0.5	0.5	0.5
hsa-miR-519e-3p	0.5	0.5	0.5
hsa-miR-520f-3p	0.5	0.5	0.5
hsa-miR-519c-5p	0.5	0.5	0.5
hsa-miR-519c-3p	0.5	0.5	0.5
hsa-miR-520a-5p	0.5	0.5	0.5
hsa-miR-520a-3p	0.5	0.5	0.5
hsa-miR-526b-5p	0.5	0.5	0.5
hsa-miR-526b-3p	0.5	0.5	0.5
hsa-miR-519b-5p	0.5	0.5	0.5
hsa-miR-519b-3p	0.5	0.5	0.5
hsa-miR-525-5p	0.5	0.5	0.5
hsa-miR-525-3p	0.5	0.5	0.5
hsa-miR-523-5p	0.5	0.5	0.5
hsa-miR-523-3p	0.5	0.5	0.5
hsa-miR-518f-5p	0.5	0.5	0.5
hsa-miR-518f-3p	0.5	0.5	0.5
hsa-miR-520b	0.5	0.5	0.5
hsa-miR-526a	0.5	0.5	0.5
hsa-miR-520c-5p	0.5	0.5	0.5
hsa-miR-520c-3p	0.5	0.5	0.5
hsa-miR-518c-5p	0.5	0.5	0.5
hsa-miR-518c-3p	0.5	0.5	0.5
hsa-miR-524-5p	0.5	0.5	0.5
hsa-miR-524-3p	0.5	0.5	0.5
hsa-miR-517-5p	0.5	0.5	0.5
hsa-miR-517a-3p	0.5	0.5	0.5
hsa-miR-519d-3p	0.5	0.5	0.5
hsa-miR-521	0.5	0.5	0.5
hsa-miR-520d-5p	0.5	0.5	0.5
hsa-miR-520d-3p	0.5	0.5	0.5
hsa-miR-517b-3p	0.5	0.5	0.5
hsa-miR-520g-5p	0.5	0.5	0.5
hsa-miR-520g-3p	0.5	0.5	0.5
hsa-miR-516b-5p	0.5	0.5	0.5
hsa-miR-516b-3p	0.5	0.5	0.5
hsa-miR-518e-5p	0.5	0.5	0.5
hsa-miR-518e-3p	0.5	0.5	0.5
hsa-miR-518a-5p	0.5	0.5	0.5
hsa-miR-518a-3p	0.5	0.5	0.5
hsa-miR-518d-5p	0.5	0.5	0.5
hsa-miR-518d-3p	0.5	0.5	0.5
hsa-miR-517c-3p	0.5	0.5	0.5
hsa-miR-520h	0.5	0.5	0.5
hsa-miR-522-5p	0.5	0.5	0.5
hsa-miR-522-3p	0.5	0.5	0.5
hsa-miR-519a-5p	0.5	0.5	0.5
hsa-miR-519a-3p	0.5	0.5	0.5
hsa-miR-527	0.5	0.5	0.5
hsa-miR-516a-5p	0.5	0.5	0.5
hsa-miR-516a-3p	0.5	0.5	0.5
hsa-miR-499a-5p	0.5	0.5	0.5
hsa-miR-500a-5p	0.5	0.5	0.5
hsa-miR-501-5p	0.5	0.5	0.5
hsa-miR-501-3p	0.5	0.5	0.5
hsa-miR-502-5p	0.5	0.5	0.5
hsa-miR-450a-2-3p	0.5	0.5	0.5
hsa-miR-503-3p	0.5	0.5	0.5
hsa-miR-504-5p	0.5	0.5	0.5
hsa-miR-504-3p	0.5	0.5	0.5
hsa-miR-505-3p	0.5	0.5	0.5
hsa-miR-513a-5p	0.5	0.5	0.5
hsa-miR-513a-3p	0.5	0.5	0.5
hsa-miR-506-5p	0.5	0.5	0.5
hsa-miR-506-3p	0.5	0.5	0.5
hsa-miR-507	0.5	0.5	0.5
hsa-miR-508-5p	0.5	0.5	0.5
hsa-miR-508-3p	0.5	0.5	0.5
hsa-miR-509-3p	0.5	0.5	0.5
hsa-miR-510-5p	0.5	0.5	0.5
hsa-miR-510-3p	0.5	0.5	0.5
hsa-miR-514a-5p	0.5	0.5	0.5
hsa-miR-514a-3p	0.5	0.5	0.5
hsa-miR-455-5p	0.5	0.5	0.5
hsa-miR-539-5p	0.5	0.5	0.5
hsa-miR-544a	0.5	0.5	0.5
hsa-miR-545-5p	0.5	0.5	0.5
hsa-miR-545-3p	0.5	0.5	0.5
hsa-miR-376a-2-5p	0.5	0.5	0.5
hsa-miR-487b-5p	0.5	0.5	0.5
hsa-miR-487b-3p	0.5	0.5	0.5
hsa-miR-551a	0.5	0.5	0.5
hsa-miR-552-5p	0.5	0.5	0.5
hsa-miR-552-3p	0.5	0.5	0.5
hsa-miR-553	0.5	0.5	0.5
hsa-miR-554	0.5	0.5	0.5
hsa-miR-555	0.5	0.5	0.5
hsa-miR-556-5p	0.5	0.5	0.5
hsa-miR-556-3p	0.5	0.5	0.5
hsa-miR-557	0.5	0.5	0.5
hsa-miR-558	0.5	0.5	0.5
hsa-miR-561-5p	0.5	0.5	0.5
hsa-miR-561-3p	0.5	0.5	0.5
hsa-miR-562	0.5	0.5	0.5
hsa-miR-563	0.5	0.5	0.5
hsa-miR-566	0.5	0.5	0.5
hsa-miR-568	0.5	0.5	0.5
hsa-miR-551b-3p	0.5	0.5	0.5
hsa-miR-569	0.5	0.5	0.5
hsa-miR-570-5p	0.5	0.5	0.5
hsa-miR-571	0.5	0.5	0.5
hsa-miR-572	0.5	0.5	0.5
hsa-miR-575	0.5	0.5	0.5
hsa-miR-576-5p	0.5	0.5	0.5
hsa-miR-578	0.5	0.5	0.5
hsa-miR-579-3p	0.5	0.5	0.5
hsa-miR-580-5p	0.5	0.5	0.5
hsa-miR-580-3p	0.5	0.5	0.5
hsa-miR-581	0.5	0.5	0.5
hsa-miR-582-5p	0.5	0.5	0.5
hsa-miR-582-3p	0.5	0.5	0.5
hsa-miR-585-5p	0.5	0.5	0.5
hsa-miR-585-3p	0.5	0.5	0.5
hsa-miR-586	0.5	0.5	0.5
hsa-miR-587	0.5	0.5	0.5
hsa-miR-548b-5p	0.5	0.5	0.5
hsa-miR-588	0.5	0.5	0.5
hsa-miR-589-5p	0.5	0.5	0.5
hsa-miR-589-3p	0.5	0.5	0.5
hsa-miR-550a-3p	0.5	0.5	0.5
hsa-miR-590-5p	0.5	0.5	0.5
hsa-miR-590-3p	0.5	0.5	0.5
hsa-miR-591	0.5	0.5	0.5
hsa-miR-592	0.5	0.5	0.5
hsa-miR-593-5p	0.5	0.5	0.5
hsa-miR-593-3p	0.5	0.5	0.5
hsa-miR-596	0.5	0.5	0.5
hsa-miR-597-5p	0.5	0.5	0.5
hsa-miR-597-3p	0.5	0.5	0.5
hsa-miR-598-5p	0.5	0.5	0.5
hsa-miR-598-3p	0.5	0.5	0.5
hsa-miR-599	0.5	0.5	0.5
hsa-miR-548a-5p	0.5	0.5	0.5
hsa-miR-601	0.5	0.5	0.5
hsa-miR-605-3p	0.5	0.5	0.5
hsa-miR-608	0.5	0.5	0.5
hsa-miR-609	0.5	0.5	0.5
hsa-miR-611	0.5	0.5	0.5
hsa-miR-612	0.5	0.5	0.5
hsa-miR-613	0.5	0.5	0.5
hsa-miR-614	0.5	0.5	0.5
hsa-miR-615-5p	0.5	0.5	0.5
hsa-miR-615-3p	0.5	0.5	0.5
hsa-miR-616-3p	0.5	0.5	0.5
hsa-miR-548c-5p	0.5	0.5	0.5
hsa-miR-617	0.5	0.5	0.5
hsa-miR-618	0.5	0.5	0.5
hsa-miR-619-3p	0.5	0.5	0.5
hsa-miR-620	0.5	0.5	0.5
hsa-miR-621	0.5	0.5	0.5
hsa-miR-622	0.5	0.5	0.5
hsa-miR-623	0.5	0.5	0.5
hsa-miR-624-5p	0.5	0.5	0.5
hsa-miR-624-3p	0.5	0.5	0.5
hsa-miR-626	0.5	0.5	0.5
hsa-miR-627-3p	0.5	0.5	0.5
hsa-miR-628-3p	0.5	0.5	0.5
hsa-miR-629-3p	0.5	0.5	0.5
hsa-miR-630	0.5	0.5	0.5
hsa-miR-631	0.5	0.5	0.5
hsa-miR-33b-5p	0.5	0.5	0.5
hsa-miR-33b-3p	0.5	0.5	0.5
hsa-miR-632	0.5	0.5	0.5
hsa-miR-634	0.391409403	0.5	0.608590597
hsa-miR-636	0.5	0.5	0.5
hsa-miR-637	0.5	0.5	0.5
hsa-miR-639	0.5	0.5	0.5
hsa-miR-640	0.5	0.5	0.5
hsa-miR-642a-5p	0.5	0.5	0.5
hsa-miR-642a-3p	0.5	0.5	0.5
hsa-miR-643	0.5	0.5	0.5
hsa-miR-644a	0.5	0.5	0.5
hsa-miR-645	0.5	0.5	0.5
hsa-miR-646	0.5	0.5	0.5
hsa-miR-647	0.5	0.5	0.5
hsa-miR-648	0.5	0.5	0.5
hsa-miR-649	0.5	0.5	0.5
hsa-miR-651-5p	0.5	0.5	0.5
hsa-miR-651-3p	0.5	0.5	0.5
hsa-miR-652-5p	0.5	0.5	0.5
hsa-miR-548d-5p	0.5	0.5	0.5
hsa-miR-661	0.5	0.5	0.5
hsa-miR-662	0.5	0.5	0.5
hsa-miR-449b-5p	0.5	0.5	0.5
hsa-miR-653-5p	0.5	0.5	0.5
hsa-miR-653-3p	0.5	0.5	0.5
hsa-miR-411-5p	0.5	0.5	0.5
hsa-miR-411-3p	0.5	0.5	0.5
hsa-miR-654-5p	0.5	0.5	0.5
hsa-miR-654-3p	0.5	0.5	0.5
hsa-miR-655-5p	0.5	0.5	0.5
hsa-miR-655-3p	0.5	0.5	0.5
hsa-miR-549a	0.5	0.5	0.5
hsa-miR-657	0.5	0.5	0.5
hsa-miR-658	0.5	0.5	0.5
hsa-miR-659-5p	0.5	0.5	0.5
hsa-miR-659-3p	0.5	0.5	0.5
hsa-miR-421	0.5	0.5	0.5
hsa-miR-542-5p	0.5	0.5	0.5
hsa-miR-758-5p	0.5	0.5	0.5
hsa-miR-758-3p	0.5	0.5	0.5
hsa-miR-1264	0.5	0.5	0.5
hsa-miR-671-5p	0.5	0.5	0.5
hsa-miR-671-3p	0.5	0.5	0.5
hsa-miR-668-3p	0.5	0.5	0.5
hsa-miR-767-5p	0.5	0.5	0.5
hsa-miR-1224-5p	0.5	0.5	0.5
hsa-miR-1296-5p	0.5	0.5	0.5
hsa-miR-1296-3p	0.5	0.5	0.5
hsa-miR-1468-5p	0.5	0.5	0.5
hsa-miR-1301-5p	0.5	0.5	0.5
hsa-miR-1301-3p	0.5	0.5	0.5
hsa-miR-454-3p	0.5	0.5	0.5
hsa-miR-1185-5p	0.5	0.5	0.5
hsa-miR-1185-2-3p	0.5	0.5	0.5
hsa-miR-449c-5p	0.5	0.5	0.5
hsa-miR-449c-3p	0.5	0.5	0.5
hsa-miR-1283	0.5	0.5	0.5
hsa-miR-769-5p	0.5	0.5	0.5
hsa-miR-769-3p	0.5	0.5	0.5
hsa-miR-378d	0.5	0.5	0.5
hsa-miR-1185-1-3p	0.5	0.5	0.5
hsa-miR-670-3p	0.5	0.5	0.5
hsa-miR-1298-5p	0.5	0.5	0.5
hsa-miR-2113	0.5	0.5	0.5
hsa-miR-761	0.5	0.5	0.5
hsa-miR-764	0.5	0.5	0.5
hsa-miR-759	0.5	0.5	0.5
hsa-miR-765	0.5	0.5	0.5
hsa-miR-770-5p	0.5	0.5	0.5
hsa-miR-675-5p	0.5	0.5	0.5
hsa-miR-675-3p	0.5	0.5	0.5
hsa-miR-298	0.5	0.5	0.5
hsa-miR-891a-3p	0.5	0.5	0.5
hsa-miR-300	0.5	0.5	0.5
hsa-miR-892a	0.5	0.5	0.5
hsa-miR-450b-3p	0.5	0.5	0.5
hsa-miR-891b	0.5	0.5	0.5
hsa-miR-888-3p	0.5	0.5	0.5
hsa-miR-892b	0.5	0.5	0.5
hsa-miR-541-5p	0.5	0.5	0.5
hsa-miR-541-3p	0.5	0.5	0.5
hsa-miR-889-5p	0.5	0.5	0.5
hsa-miR-889-3p	0.5	0.5	0.5
hsa-miR-875-5p	0.5	0.5	0.5
hsa-miR-875-3p	0.5	0.5	0.5
hsa-miR-876-5p	0.5	0.5	0.5
hsa-miR-876-3p	0.5	0.5	0.5
hsa-miR-708-5p	0.5	0.5	0.5
hsa-miR-708-3p	0.5	0.5	0.5
hsa-miR-147b	0.5	0.5	0.5
hsa-miR-190b	0.5	0.5	0.5
hsa-miR-744-3p	0.5	0.5	0.5
hsa-miR-887-5p	0.5	0.5	0.5
hsa-miR-887-3p	0.5	0.5	0.5
hsa-miR-873-5p	0.5	0.5	0.5
hsa-miR-873-3p	0.5	0.5	0.5
hsa-miR-543	0.5	0.5	0.5
hsa-miR-374b-5p	0.5	0.5	0.5
hsa-miR-374b-3p	0.5	0.5	0.5
hsa-miR-301b	0.5	0.5	0.5
hsa-miR-216b-3p	0.5	0.5	0.5
hsa-miR-208b-5p	0.5	0.5	0.5
hsa-miR-208b-3p	0.5	0.5	0.5
hsa-miR-922	0.5	0.5	0.5
hsa-miR-924	0.5	0.5	0.5
hsa-miR-509-3-5p	0.5	0.5	0.5
hsa-miR-934	0.5	0.5	0.5
hsa-miR-936	0.5	0.5	0.5
hsa-miR-937-3p	0.5	0.5	0.5
hsa-miR-938	0.5	0.5	0.5
hsa-miR-939-3p	0.5	0.5	0.5
hsa-miR-941	0.5	0.5	0.5
hsa-miR-942-5p	0.5	0.5	0.5
hsa-miR-942-3p	0.5	0.5	0.5
hsa-miR-943	0.5	0.5	0.5
hsa-miR-944	0.5	0.5	0.5
hsa-miR-1178-5p	0.5	0.5	0.5
hsa-miR-1178-3p	0.5	0.5	0.5
hsa-miR-1179	0.5	0.5	0.5
hsa-miR-1182	0.5	0.5	0.5
hsa-miR-1226-3p	0.5	0.5	0.5
hsa-miR-1227-3p	0.5	0.5	0.5
hsa-miR-1229-5p	0.5	0.5	0.5
hsa-miR-1229-3p	0.5	0.5	0.5
hsa-miR-1236-5p	0.5	0.5	0.5
hsa-miR-1237-3p	0.5	0.5	0.5
hsa-miR-1238-5p	0.5	0.5	0.5
hsa-miR-1238-3p	0.5	0.5	0.5
hsa-miR-1200	0.5	0.5	0.5
hsa-miR-1202	0.5	0.5	0.5
hsa-miR-1203	0.5	0.5	0.5
hsa-miR-663b	0.5	0.5	0.5
hsa-miR-1204	0.5	0.5	0.5
hsa-miR-1205	0.5	0.5	0.5
hsa-miR-1206	0.5	0.5	0.5
hsa-miR-1207-3p	0.5	0.5	0.5
hsa-miR-1208	0.5	0.5	0.5
hsa-miR-1285-5p	0.5	0.5	0.5
hsa-miR-1285-3p	0.5	0.5	0.5
hsa-miR-1286	0.5	0.5	0.5
hsa-miR-1287-5p	0.5	0.5	0.5
hsa-miR-1287-3p	0.5	0.5	0.5
hsa-miR-1289	0.5	0.5	0.5
hsa-miR-1290	0.5	0.5	0.5
hsa-miR-1291	0.5	0.5	0.5
hsa-miR-548k	0.5	0.5	0.5
hsa-miR-1293	0.5	0.5	0.5
hsa-miR-1294	0.5	0.5	0.5
hsa-miR-1295a	0.5	0.5	0.5
hsa-miR-1297	0.5	0.5	0.5
hsa-miR-1299	0.5	0.5	0.5
hsa-miR-548l	0.5	0.5	0.5
hsa-miR-1302	0.5	0.5	0.5
hsa-miR-1303	0.5	0.5	0.5
hsa-miR-1304-5p	0.5	0.5	0.5
hsa-miR-1304-3p	0.5	0.5	0.5
hsa-miR-1305	0.5	0.5	0.5
hsa-miR-1243	0.5	0.5	0.5
hsa-miR-548f-5p	0.5	0.5	0.5
hsa-miR-1244	0.5	0.5	0.5
hsa-miR-1245a	0.5	0.5	0.5
hsa-miR-1248	0.5	0.5	0.5
hsa-miR-1251-5p	0.5	0.5	0.5
hsa-miR-1251-3p	0.5	0.5	0.5
hsa-miR-1253	0.5	0.5	0.5
hsa-miR-1254	0.5	0.5	0.5
hsa-miR-1256	0.5	0.5	0.5
hsa-miR-1257	0.5	0.5	0.5
hsa-miR-1258	0.5	0.5	0.5
hsa-miR-548g-5p	0.5	0.5	0.5
hsa-miR-1262	0.5	0.5	0.5
hsa-miR-548m	0.5	0.5	0.5
hsa-miR-548o-3p	0.419978766	0.5	0.580021234
hsa-miR-1266-5p	0.5	0.5	0.5
hsa-miR-1266-3p	0.5	0.5	0.5
hsa-miR-1269a	0.5	0.5	0.5
hsa-miR-1270	0.5	0.5	0.5
hsa-miR-1273a	0.5	0.5	0.5
hsa-miR-548h-5p	0.5	0.5	0.5
hsa-miR-1276	0.5	0.5	0.5
hsa-miR-302e	0.5	0.5	0.5
hsa-miR-1277-5p	0.5	0.5	0.5
hsa-miR-1277-3p	0.5	0.5	0.5
hsa-miR-548i	0.5	0.5	0.5
hsa-miR-1282	0.5	0.5	0.5
hsa-miR-1284	0.5	0.5	0.5
hsa-miR-1288-5p	0.5	0.5	0.5
hsa-miR-1288-3p	0.5	0.5	0.5
hsa-miR-1292-5p	0.5	0.5	0.5
hsa-miR-1252-5p	0.5	0.5	0.5
hsa-miR-1255b-5p	0.5	0.5	0.5
hsa-miR-664a-5p	0.5	0.5	0.5
hsa-miR-664a-3p	0.5	0.5	0.5
hsa-miR-1307-5p	0.5	0.5	0.5
hsa-miR-513b-5p	0.5	0.5	0.5
hsa-miR-513b-3p	0.5	0.5	0.5
hsa-miR-513c-5p	0.5	0.5	0.5
hsa-miR-513c-3p	0.5	0.5	0.5
hsa-miR-1321	0.5	0.5	0.5
hsa-miR-1322	0.5	0.5	0.5
hsa-miR-1471	0.5	0.5	0.5
hsa-miR-1537-5p	0.5	0.5	0.5
hsa-miR-1537-3p	0.5	0.5	0.5
hsa-miR-1538	0.5	0.5	0.5
hsa-miR-1539	0.5	0.5	0.5
hsa-miR-103b	0.5	0.5	0.5
hsa-miR-1827	0.5	0.5	0.5
hsa-miR-1910-3p	0.5	0.5	0.5
hsa-miR-1911-5p	0.5	0.5	0.5
hsa-miR-1912	0.5	0.5	0.5
hsa-miR-1914-3p	0.5	0.5	0.5
hsa-miR-1915-5p	0.5	0.5	0.5
hsa-miR-1972	0.5	0.5	0.5
hsa-miR-1973	0.5	0.5	0.5
hsa-miR-2052	0.5	0.5	0.5
hsa-miR-2054	0.5	0.5	0.5
hsa-miR-2114-3p	0.5	0.5	0.5
hsa-miR-2115-5p	0.5	0.5	0.5
hsa-miR-2115-3p	0.5	0.5	0.5
hsa-miR-2116-5p	0.5	0.5	0.5
hsa-miR-2117	0.5	0.5	0.5
hsa-miR-548q	0.5	0.5	0.5
hsa-miR-2276-5p	0.5	0.5	0.5
hsa-miR-2276-3p	0.5	0.5	0.5
hsa-miR-2277-3p	0.5	0.5	0.5
hsa-miR-2278	0.5	0.5	0.5
hsa-miR-2681-5p	0.5	0.5	0.5
hsa-miR-2681-3p	0.5	0.5	0.5
hsa-miR-711	0.5	0.5	0.5
hsa-miR-718	0.5	0.5	0.5
hsa-miR-2909	0.5	0.5	0.5
hsa-miR-3115	0.5	0.5	0.5
hsa-miR-3116	0.5	0.5	0.5
hsa-miR-3117-5p	0.5	0.5	0.5
hsa-miR-3117-3p	0.5	0.5	0.5
hsa-miR-3118	0.5	0.5	0.5
hsa-miR-3119	0.5	0.5	0.5
hsa-miR-3120-5p	0.5	0.5	0.5
hsa-miR-3120-3p	0.5	0.5	0.5
hsa-miR-3121-5p	0.5	0.5	0.5
hsa-miR-3121-3p	0.5	0.5	0.5
hsa-miR-3122	0.5	0.5	0.5
hsa-miR-3124-3p	0.5	0.5	0.5
hsa-miR-548s	0.5	0.5	0.5
hsa-miR-3125	0.5	0.5	0.5
hsa-miR-3126-5p	0.5	0.5	0.5
hsa-miR-3126-3p	0.5	0.5	0.5
hsa-miR-3127-5p	0.5	0.5	0.5
hsa-miR-3127-3p	0.5	0.5	0.5
hsa-miR-3129-5p	0.5	0.5	0.5
hsa-miR-3130-5p	0.5	0.5	0.5
hsa-miR-3130-3p	0.5	0.5	0.5
hsa-miR-3131	0.5	0.5	0.5
hsa-miR-3132	0.5	0.5	0.5
hsa-miR-3134	0.5	0.5	0.5
hsa-miR-3135a	0.5	0.5	0.5
hsa-miR-3136-3p	0.5	0.5	0.5
hsa-miR-544b	0.5	0.5	0.5
hsa-miR-3137	0.5	0.5	0.5
hsa-miR-3138	0.5	0.5	0.5
hsa-miR-3139	0.5	0.5	0.5
hsa-miR-3140-3p	0.5	0.5	0.5
hsa-miR-548t-5p	0.5	0.5	0.5
hsa-miR-3142	0.5	0.5	0.5
hsa-miR-3143	0.5	0.5	0.5
hsa-miR-3144-5p	0.5	0.5	0.5
hsa-miR-3144-3p	0.5	0.5	0.5
hsa-miR-3145-3p	0.5	0.5	0.5
hsa-miR-1273c	0.5	0.5	0.5
hsa-miR-3146	0.5	0.5	0.5
hsa-miR-548v	0.5	0.5	0.5
hsa-miR-3150a-3p	0.5	0.5	0.5
hsa-miR-3152-5p	0.5	0.5	0.5
hsa-miR-3074-5p	0.5	0.5	0.5
hsa-miR-3074-3p	0.5	0.5	0.5
hsa-miR-3154	0.5	0.5	0.5
hsa-miR-3155a	0.5	0.5	0.5
hsa-miR-3156-5p	0.5	0.5	0.5
hsa-miR-3157-5p	0.5	0.5	0.5
hsa-miR-3158-5p	0.5	0.5	0.5
hsa-miR-3158-3p	0.5	0.5	0.5
hsa-miR-3159	0.5	0.5	0.5
hsa-miR-3160-5p	0.5	0.5	0.5
hsa-miR-3161	0.5	0.5	0.5
hsa-miR-3162-5p	0.5	0.5	0.5
hsa-miR-3164	0.5	0.5	0.5
hsa-miR-3165	0.5	0.5	0.5
hsa-miR-3167	0.5	0.5	0.5
hsa-miR-3168	0.5	0.5	0.5
hsa-miR-3169	0.5	0.5	0.5
hsa-miR-3170	0.5	0.5	0.5
hsa-miR-3171	0.5	0.5	0.5
hsa-miR-3173-5p	0.5	0.5	0.5
hsa-miR-3173-3p	0.5	0.5	0.5
hsa-miR-1193	0.5	0.5	0.5
hsa-miR-323b-5p	0.5	0.5	0.5
hsa-miR-3174	0.5	0.5	0.5
hsa-miR-3175	0.5	0.5	0.5
hsa-miR-3176	0.5	0.5	0.5
hsa-miR-3177-5p	0.5	0.5	0.5
hsa-miR-3177-3p	0.5	0.5	0.5
hsa-miR-3179	0.5	0.5	0.5
hsa-miR-3180-3p	0.5	0.5	0.5
hsa-miR-548w	0.5	0.5	0.5
hsa-miR-3181	0.5	0.5	0.5
hsa-miR-3182	0.5	0.5	0.5
hsa-miR-3183	0.5	0.5	0.5
hsa-miR-3184-5p	0.5	0.5	0.5
hsa-miR-3184-3p	0.5	0.5	0.5
hsa-miR-3186-5p	0.5	0.5	0.5
hsa-miR-3186-3p	0.5	0.5	0.5
hsa-miR-3187-3p	0.5	0.5	0.5
hsa-miR-3189-5p	0.5	0.5	0.5
hsa-miR-3190-3p	0.5	0.5	0.5
hsa-miR-3191-5p	0.5	0.5	0.5
hsa-miR-3191-3p	0.5	0.5	0.5
hsa-miR-3192-5p	0.5	0.5	0.5
hsa-miR-3192-3p	0.5	0.5	0.5
hsa-miR-3193	0.5	0.5	0.5
hsa-miR-3194-5p	0.5	0.5	0.5
hsa-miR-3194-3p	0.5	0.5	0.5
hsa-miR-548x-5p	0.5	0.5	0.5
hsa-miR-3198	0.5	0.5	0.5
hsa-miR-3199	0.5	0.5	0.5
hsa-miR-3200-5p	0.5	0.5	0.5
hsa-miR-514b-3p	0.5	0.5	0.5
hsa-miR-3202	0.5	0.5	0.5
hsa-miR-1273d	0.5	0.5	0.5
hsa-miR-4297	0.5	0.5	0.5
hsa-miR-378c	0.5	0.5	0.5
hsa-miR-4294	0.5	0.5	0.5
hsa-miR-4298	0.5	0.5	0.5
hsa-miR-4300	0.5	0.5	0.5
hsa-miR-4302	0.5	0.5	0.5
hsa-miR-4307	0.5	0.5	0.5
hsa-miR-4308	0.5	0.5	0.5
hsa-miR-4315	0.5	0.5	0.5
hsa-miR-4316	0.5	0.5	0.5
hsa-miR-4318	0.5	0.5	0.5
hsa-miR-4320	0.5	0.5	0.5
hsa-miR-4322	0.5	0.5	0.5
hsa-miR-4321	0.5	0.5	0.5
hsa-miR-4324	0.5	0.5	0.5
hsa-miR-4256	0.5	0.5	0.5
hsa-miR-4257	0.5	0.5	0.5
hsa-miR-4259	0.5	0.5	0.5
hsa-miR-4260	0.5	0.5	0.5
hsa-miR-4254	0.5	0.5	0.5
hsa-miR-4252	0.5	0.5	0.5
hsa-miR-4325	0.5	0.5	0.5
hsa-miR-4326	0.5	0.5	0.5
hsa-miR-4327	0.5	0.5	0.5
hsa-miR-4265	0.5	0.5	0.5
hsa-miR-4266	0.5	0.5	0.5
hsa-miR-4262	0.5	0.5	0.5
hsa-miR-2355-3p	0.5	0.5	0.5
hsa-miR-4268	0.5	0.5	0.5
hsa-miR-4269	0.5	0.5	0.5
hsa-miR-4263	0.5	0.5	0.5
hsa-miR-4271	0.5	0.5	0.5
hsa-miR-4273	0.5	0.5	0.5
hsa-miR-4277	0.5	0.5	0.5
hsa-miR-4278	0.5	0.5	0.5
hsa-miR-4280	0.5	0.5	0.5
hsa-miR-4282	0.5	0.5	0.5
hsa-miR-4288	0.5	0.5	0.5
hsa-miR-500b-5p	0.5	0.5	0.5
hsa-miR-500b-3p	0.5	0.5	0.5
hsa-miR-3605-5p	0.5	0.5	0.5
hsa-miR-3606-5p	0.5	0.5	0.5
hsa-miR-3606-3p	0.5	0.5	0.5
hsa-miR-3607-5p	0.5	0.5	0.5
hsa-miR-3607-3p	0.5	0.5	0.5
hsa-miR-3609	0.5	0.5	0.5
hsa-miR-3610	0.5	0.5	0.5
hsa-miR-3611	0.5	0.5	0.5
hsa-miR-3612	0.5	0.5	0.5
hsa-miR-3614-5p	0.5	0.5	0.5
hsa-miR-3614-3p	0.5	0.5	0.5
hsa-miR-3615	0.5	0.5	0.5
hsa-miR-3616-5p	0.5	0.5	0.5
hsa-miR-3616-3p	0.5	0.5	0.5
hsa-miR-3617-5p	0.5	0.5	0.5
hsa-miR-3619-3p	0.5	0.5	0.5
hsa-miR-23c	0.5	0.5	0.5
hsa-miR-3620-3p	0.5	0.5	0.5
hsa-miR-3622a-3p	0.5	0.5	0.5
hsa-miR-3622b-3p	0.5	0.5	0.5
hsa-miR-3648	0.5	0.5	0.5
hsa-miR-3649	0.5	0.5	0.5
hsa-miR-3650	0.5	0.5	0.5
hsa-miR-3651	0.5	0.5	0.5
hsa-miR-3652	0.5	0.5	0.5
hsa-miR-3654	0.5	0.5	0.5
hsa-miR-3655	0.5	0.5	0.5
hsa-miR-3657	0.5	0.5	0.5
hsa-miR-3658	0.5	0.5	0.5
hsa-miR-1273e	0.5	0.5	0.5
hsa-miR-3659	0.5	0.5	0.5
hsa-miR-3660	0.5	0.5	0.5
hsa-miR-3661	0.5	0.5	0.5
hsa-miR-3662	0.5	0.5	0.5
hsa-miR-3664-5p	0.5	0.5	0.5
hsa-miR-3664-3p	0.5	0.5	0.5
hsa-miR-3666	0.5	0.5	0.5
hsa-miR-3668	0.5	0.5	0.5
hsa-miR-3670	0.5	0.5	0.5
hsa-miR-3671	0.5	0.5	0.5
hsa-miR-3673	0.5	0.5	0.5
hsa-miR-3674	0.5	0.5	0.5
hsa-miR-3675-5p	0.5	0.5	0.5
hsa-miR-3677-5p	0.5	0.5	0.5
hsa-miR-3677-3p	0.5	0.5	0.5
hsa-miR-3678-3p	0.5	0.5	0.5
hsa-miR-3679-5p	0.5	0.5	0.5
hsa-miR-3680-5p	0.5	0.5	0.5
hsa-miR-3680-3p	0.5	0.5	0.5
hsa-miR-3681-5p	0.5	0.5	0.5
hsa-miR-3682-3p	0.5	0.5	0.5
hsa-miR-3683	0.5	0.5	0.5
hsa-miR-3684	0.5	0.5	0.5
hsa-miR-3685	0.5	0.5	0.5
hsa-miR-3688-3p	0.5	0.5	0.5
hsa-miR-3689a-5p	0.5	0.5	0.5
hsa-miR-3689a-3p	0.5	0.5	0.5
hsa-miR-3690	0.5	0.5	0.5
hsa-miR-3691-5p	0.5	0.5	0.5
hsa-miR-3692-5p	0.5	0.5	0.5
hsa-miR-3692-3p	0.5	0.5	0.5
hsa-miR-3713	0.5	0.5	0.5
hsa-miR-3714	0.5	0.5	0.5
hsa-miR-3180	0.5	0.5	0.5
hsa-miR-3689b-5p	0.5	0.5	0.5
hsa-miR-3689b-3p	0.5	0.5	0.5
hsa-miR-3908	0.5	0.5	0.5
hsa-miR-3909	0.5	0.5	0.5
hsa-miR-3911	0.5	0.5	0.5
hsa-miR-3912-5p	0.5	0.5	0.5
hsa-miR-3913-5p	0.5	0.5	0.5
hsa-miR-3913-3p	0.5	0.5	0.5
hsa-miR-3917	0.5	0.5	0.5
hsa-miR-3150b-3p	0.5	0.5	0.5
hsa-miR-3920	0.5	0.5	0.5
hsa-miR-3922-5p	0.5	0.5	0.5
hsa-miR-3922-3p	0.5	0.5	0.5
hsa-miR-3923	0.5	0.5	0.5
hsa-miR-3924	0.5	0.5	0.5
hsa-miR-3925-3p	0.5	0.5	0.5
hsa-miR-676-5p	0.5	0.5	0.5
hsa-miR-676-3p	0.5	0.5	0.5
hsa-miR-3928-3p	0.5	0.5	0.5
hsa-miR-3929	0.5	0.5	0.5
hsa-miR-3934-5p	0.5	0.5	0.5
hsa-miR-3934-3p	0.5	0.5	0.5
hsa-miR-3935	0.5	0.5	0.5
hsa-miR-3936	0.5	0.5	0.5
hsa-miR-3938	0.5	0.5	0.5
hsa-miR-3939	0.5	0.5	0.5
hsa-miR-3940-3p	0.419978766	0.5	0.580021234
hsa-miR-3941	0.5	0.5	0.5
hsa-miR-3942-3p	0.5	0.5	0.5
hsa-miR-3943	0.5	0.5	0.5
hsa-miR-374c-5p	0.5	0.5	0.5
hsa-miR-374c-3p	0.5	0.5	0.5
hsa-miR-642b-5p	0.5	0.5	0.5
hsa-miR-642b-3p	0.5	0.5	0.5
hsa-miR-550b-3p	0.5	0.5	0.5
hsa-miR-548o-5p	0.5	0.5	0.5
hsa-miR-548ab	0.5	0.5	0.5
hsa-miR-4417	0.5	0.5	0.5
hsa-miR-4419a	0.5	0.5	0.5
hsa-miR-378f	0.5	0.5	0.5
hsa-miR-4420	0.5	0.5	0.5
hsa-miR-4421	0.5	0.5	0.5
hsa-miR-4423-5p	0.5	0.5	0.5
hsa-miR-378g	0.5	0.5	0.5
hsa-miR-4424	0.5	0.5	0.5
hsa-miR-4425	0.5	0.5	0.5
hsa-miR-4426	0.5	0.5	0.5
hsa-miR-4427	0.5	0.5	0.5
hsa-miR-4431	0.5	0.5	0.5
hsa-miR-4437	0.5	0.5	0.5
hsa-miR-4439	0.5	0.5	0.5
hsa-miR-4442	0.5	0.5	0.5
hsa-miR-4444	0.5	0.5	0.5
hsa-miR-4445-5p	0.5	0.5	0.5
hsa-miR-4446-5p	0.5	0.5	0.5
hsa-miR-4447	0.5	0.5	0.5
hsa-miR-4448	0.5	0.5	0.5
hsa-miR-4449	0.5	0.5	0.5
hsa-miR-4450	0.5	0.5	0.5
hsa-miR-548ah-5p	0.5	0.5	0.5
hsa-miR-4451	0.5	0.5	0.5
hsa-miR-4452	0.5	0.5	0.5
hsa-miR-4453	0.5	0.5	0.5
hsa-miR-4456	0.5	0.5	0.5
hsa-miR-4457	0.5	0.5	0.5
hsa-miR-4458	0.5	0.5	0.5
hsa-miR-4460	0.5	0.5	0.5
hsa-miR-4461	0.5	0.5	0.5
hsa-miR-4464	0.5	0.5	0.5
hsa-miR-548ai	0.5	0.5	0.5
hsa-miR-548aj-5p	0.5	0.5	0.5
hsa-miR-4465	0.5	0.5	0.5
hsa-miR-4468	0.5	0.5	0.5
hsa-miR-4469	0.5	0.5	0.5
hsa-miR-4470	0.5	0.5	0.5
hsa-miR-4472	0.5	0.5	0.5
hsa-miR-4473	0.5	0.5	0.5
hsa-miR-4474-5p	0.5	0.5	0.5
hsa-miR-4474-3p	0.5	0.5	0.5
hsa-miR-4475	0.5	0.5	0.5
hsa-miR-4477a	0.5	0.5	0.5
hsa-miR-4477b	0.5	0.5	0.5
hsa-miR-4478	0.5	0.5	0.5
hsa-miR-3689c	0.5	0.5	0.5
hsa-miR-3689d	0.5	0.5	0.5
hsa-miR-3689e	0.5	0.5	0.5
hsa-miR-3689f	0.5	0.5	0.5
hsa-miR-4479	0.5	0.5	0.5
hsa-miR-3155b	0.5	0.5	0.5
hsa-miR-548ak	0.5	0.5	0.5
hsa-miR-4480	0.5	0.5	0.5
hsa-miR-4482-3p	0.5	0.5	0.5
hsa-miR-4483	0.5	0.5	0.5
hsa-miR-4485	0.5	0.5	0.5
hsa-miR-4489	0.5	0.5	0.5
hsa-miR-4491	0.5	0.5	0.5
hsa-miR-4493	0.5	0.5	0.5
hsa-miR-4494	0.5	0.5	0.5
hsa-miR-4495	0.5	0.5	0.5
hsa-miR-4496	0.5	0.5	0.5
hsa-miR-4500	0.5	0.5	0.5
hsa-miR-4501	0.5	0.5	0.5
hsa-miR-4503	0.5	0.5	0.5
hsa-miR-4504	0.5	0.5	0.5
hsa-miR-4509	0.5	0.5	0.5
hsa-miR-4510	0.5	0.5	0.5
hsa-miR-4511	0.5	0.5	0.5
hsa-miR-4512	0.5	0.5	0.5
hsa-miR-4513	0.5	0.5	0.5
hsa-miR-4514	0.5	0.5	0.5
hsa-miR-4515	0.5	0.5	0.5
hsa-miR-4517	0.5	0.5	0.5
hsa-miR-4518	0.5	0.5	0.5
hsa-miR-4519	0.5	0.5	0.5
hsa-miR-4520a-5p	0.5	0.5	0.5
hsa-miR-4521	0.5	0.5	0.5
hsa-miR-4522	0.5	0.5	0.5
hsa-miR-4523	0.5	0.5	0.5
hsa-miR-4524a-5p	0.5	0.5	0.5
hsa-miR-4524a-3p	0.5	0.5	0.5
hsa-miR-4525	0.5	0.5	0.5
hsa-miR-4526	0.5	0.5	0.5
hsa-miR-4527	0.5	0.5	0.5
hsa-miR-4528	0.5	0.5	0.5
hsa-miR-4529-5p	0.5	0.5	0.5
hsa-miR-4531	0.5	0.5	0.5
hsa-miR-4533	0.5	0.5	0.5
hsa-miR-4534	0.5	0.5	0.5
hsa-miR-378i	0.5	0.5	0.5
hsa-miR-548am-5p	0.5	0.5	0.5
hsa-miR-4536-5p	0.5	0.5	0.5
hsa-miR-4537	0.5	0.5	0.5
hsa-miR-4538	0.5	0.5	0.5
hsa-miR-4540	0.5	0.5	0.5
hsa-miR-3972	0.5	0.5	0.5
hsa-miR-3973	0.5	0.5	0.5
hsa-miR-3975	0.5	0.5	0.5
hsa-miR-3976	0.5	0.5	0.5
hsa-miR-3977	0.5	0.5	0.5
hsa-miR-3978	0.5	0.5	0.5
hsa-miR-4632-3p	0.5	0.5	0.5
hsa-miR-4633-3p	0.5	0.5	0.5
hsa-miR-4635	0.5	0.5	0.5
hsa-miR-4636	0.5	0.5	0.5
hsa-miR-4637	0.5	0.5	0.5
hsa-miR-4638-5p	0.5	0.5	0.5
hsa-miR-4638-3p	0.5	0.5	0.5
hsa-miR-4639-5p	0.5	0.5	0.5
hsa-miR-4640-5p	0.5	0.5	0.5
hsa-miR-4641	0.5	0.5	0.5
hsa-miR-4642	0.5	0.5	0.5
hsa-miR-4643	0.5	0.5	0.5
hsa-miR-4645-3p	0.5	0.5	0.5
hsa-miR-4646-5p	0.5	0.5	0.5
hsa-miR-4648	0.5	0.5	0.5
hsa-miR-4649-3p	0.5	0.5	0.5
hsa-miR-4650-5p	0.5	0.5	0.5
hsa-miR-4650-3p	0.5	0.5	0.5
hsa-miR-4652-5p	0.5	0.5	0.5
hsa-miR-4652-3p	0.5	0.5	0.5
hsa-miR-4653-5p	0.5	0.5	0.5
hsa-miR-4653-3p	0.5	0.5	0.5
hsa-miR-4654	0.5	0.5	0.5
hsa-miR-4658	0.5	0.5	0.5
hsa-miR-4659a-3p	0.5	0.5	0.5
hsa-miR-4660	0.5	0.5	0.5
hsa-miR-4661-5p	0.5	0.5	0.5
hsa-miR-4661-3p	0.5	0.5	0.5
hsa-miR-4662a-5p	0.5	0.5	0.5
hsa-miR-4659b-5p	0.5	0.5	0.5
hsa-miR-4659b-3p	0.5	0.5	0.5
hsa-miR-4663	0.5	0.5	0.5
hsa-miR-4662b	0.5	0.5	0.5
hsa-miR-4664-5p	0.5	0.5	0.5
hsa-miR-4664-3p	0.5	0.5	0.5
hsa-miR-4665-5p	0.5	0.5	0.5
hsa-miR-4665-3p	0.5	0.5	0.5
hsa-miR-4666a-5p	0.5	0.5	0.5
hsa-miR-4667-5p	0.5	0.5	0.5
hsa-miR-4667-3p	0.5	0.5	0.5
hsa-miR-219b-5p	0.5	0.5	0.5
hsa-miR-219b-3p	0.5	0.5	0.5
hsa-miR-4670-5p	0.5	0.5	0.5
hsa-miR-4670-3p	0.5	0.5	0.5
hsa-miR-4671-5p	0.5	0.5	0.5
hsa-miR-4671-3p	0.5	0.5	0.5
hsa-miR-4673	0.5	0.5	0.5
hsa-miR-4675	0.5	0.5	0.5
hsa-miR-4676-5p	0.5	0.5	0.5
hsa-miR-4676-3p	0.5	0.5	0.5
hsa-miR-4677-5p	0.5	0.5	0.5
hsa-miR-4678	0.5	0.5	0.5
hsa-miR-4679	0.5	0.5	0.5
hsa-miR-4680-5p	0.5	0.5	0.5
hsa-miR-4680-3p	0.5	0.5	0.5
hsa-miR-4683	0.5	0.5	0.5
hsa-miR-4684-3p	0.5	0.5	0.5
hsa-miR-4685-5p	0.5	0.5	0.5
hsa-miR-4685-3p	0.5	0.5	0.5
hsa-miR-4686	0.5	0.5	0.5
hsa-miR-1343-3p	0.5	0.5	0.5
hsa-miR-4688	0.5	0.5	0.5
hsa-miR-4690-3p	0.5	0.5	0.5
hsa-miR-4691-5p	0.5	0.5	0.5
hsa-miR-4691-3p	0.5	0.5	0.5
hsa-miR-4692	0.5	0.5	0.5
hsa-miR-4693-5p	0.5	0.5	0.5
hsa-miR-4694-5p	0.5	0.5	0.5
hsa-miR-4695-3p	0.5	0.5	0.5
hsa-miR-4696	0.5	0.5	0.5
hsa-miR-4697-5p	0.5	0.5	0.5
hsa-miR-4697-3p	0.5	0.5	0.5
hsa-miR-4699-3p	0.5	0.5	0.5
hsa-miR-4700-5p	0.5	0.5	0.5
hsa-miR-4700-3p	0.5	0.5	0.5
hsa-miR-4701-5p	0.5	0.5	0.5
hsa-miR-4703-5p	0.5	0.5	0.5
hsa-miR-4703-3p	0.5	0.5	0.5
hsa-miR-4704-5p	0.5	0.5	0.5
hsa-miR-4704-3p	0.5	0.5	0.5
hsa-miR-4705	0.5	0.5	0.5
hsa-miR-4708-5p	0.419978766	0.5	0.580021234
hsa-miR-4708-3p	0.419978766	0.5	0.580021234
hsa-miR-4709-5p	0.5	0.5	0.5
hsa-miR-4709-3p	0.5	0.5	0.5
hsa-miR-203b-5p	0.5	0.5	0.5
hsa-miR-203b-3p	0.5	0.5	0.5
hsa-miR-4711-3p	0.5	0.5	0.5
hsa-miR-4712-5p	0.5	0.5	0.5
hsa-miR-4712-3p	0.5	0.5	0.5
hsa-miR-4713-5p	0.5	0.5	0.5
hsa-miR-4713-3p	0.5	0.5	0.5
hsa-miR-4714-5p	0.5	0.5	0.5
hsa-miR-4714-3p	0.5	0.5	0.5
hsa-miR-4715-5p	0.5	0.5	0.5
hsa-miR-4715-3p	0.5	0.5	0.5
hsa-miR-4716-5p	0.5	0.5	0.5
hsa-miR-3529-5p	0.5	0.5	0.5
hsa-miR-4717-5p	0.5	0.5	0.5
hsa-miR-4718	0.5	0.5	0.5
hsa-miR-4721	0.5	0.5	0.5
hsa-miR-4722-5p	0.5	0.5	0.5
hsa-miR-4520b-5p	0.5	0.5	0.5
hsa-miR-4723-5p	0.5	0.5	0.5
hsa-miR-4723-3p	0.5	0.5	0.5
hsa-miR-451b	0.5	0.5	0.5
hsa-miR-4724-5p	0.5	0.5	0.5
hsa-miR-4724-3p	0.5	0.5	0.5
hsa-miR-4725-3p	0.5	0.5	0.5
hsa-miR-4726-5p	0.5	0.5	0.5
hsa-miR-4726-3p	0.5	0.5	0.5
hsa-miR-4727-5p	0.5	0.5	0.5
hsa-miR-4728-5p	0.5	0.5	0.5
hsa-miR-4728-3p	0.5	0.5	0.5
hsa-miR-4729	0.5	0.5	0.5
hsa-miR-4730	0.5	0.5	0.5
hsa-miR-4731-5p	0.5	0.5	0.5
hsa-miR-4732-5p	0.5	0.5	0.5
hsa-miR-4732-3p	0.5	0.5	0.5
hsa-miR-4737	0.5	0.5	0.5
hsa-miR-3064-3p	0.5	0.5	0.5
hsa-miR-4740-5p	0.5	0.5	0.5
hsa-miR-4740-3p	0.5	0.5	0.5
hsa-miR-4742-3p	0.5	0.5	0.5
hsa-miR-4743-5p	0.5	0.5	0.5
hsa-miR-4743-3p	0.5	0.5	0.5
hsa-miR-4744	0.5	0.5	0.5
hsa-miR-3591-5p	0.5	0.5	0.5
hsa-miR-4745-3p	0.5	0.5	0.5
hsa-miR-4746-5p	0.5	0.5	0.5
hsa-miR-4746-3p	0.5	0.5	0.5
hsa-miR-4747-5p	0.5	0.5	0.5
hsa-miR-4747-3p	0.5	0.5	0.5
hsa-miR-4748	0.5	0.5	0.5
hsa-miR-4751	0.5	0.5	0.5
hsa-miR-4752	0.5	0.5	0.5
hsa-miR-4753-5p	0.5	0.5	0.5
hsa-miR-4753-3p	0.5	0.5	0.5
hsa-miR-4754	0.5	0.5	0.5
hsa-miR-4755-5p	0.5	0.5	0.5
hsa-miR-4755-3p	0.5	0.5	0.5
hsa-miR-499b-5p	0.5	0.5	0.5
hsa-miR-499b-3p	0.5	0.5	0.5
hsa-miR-4756-5p	0.5	0.5	0.5
hsa-miR-4756-3p	0.5	0.5	0.5
hsa-miR-4757-5p	0.5	0.5	0.5
hsa-miR-4757-3p	0.5	0.5	0.5
hsa-miR-4759	0.5	0.5	0.5
hsa-miR-4760-5p	0.5	0.5	0.5
hsa-miR-4760-3p	0.5	0.5	0.5
hsa-miR-4761-5p	0.5	0.5	0.5
hsa-miR-4761-3p	0.5	0.5	0.5
hsa-miR-4762-3p	0.5	0.5	0.5
hsa-miR-4763-5p	0.5	0.5	0.5
hsa-miR-4764-5p	0.5	0.5	0.5
hsa-miR-4764-3p	0.5	0.5	0.5
hsa-miR-4765	0.5	0.5	0.5
hsa-miR-4766-5p	0.5	0.5	0.5
hsa-miR-4766-3p	0.5	0.5	0.5
hsa-miR-4768-5p	0.5	0.5	0.5
hsa-miR-4769-5p	0.5	0.5	0.5
hsa-miR-4770	0.5	0.5	0.5
hsa-miR-4771	0.5	0.5	0.5
hsa-miR-4774-5p	0.5	0.5	0.5
hsa-miR-4774-3p	0.5	0.5	0.5
hsa-miR-4776-3p	0.5	0.5	0.5
hsa-miR-4777-5p	0.5	0.5	0.5
hsa-miR-4777-3p	0.5	0.5	0.5
hsa-miR-4778-5p	0.5	0.5	0.5
hsa-miR-4778-3p	0.5	0.5	0.5
hsa-miR-4436b-3p	0.5	0.5	0.5
hsa-miR-4781-5p	0.5	0.5	0.5
hsa-miR-4782-5p	0.5	0.5	0.5
hsa-miR-4782-3p	0.5	0.5	0.5
hsa-miR-4783-5p	0.5	0.5	0.5
hsa-miR-4783-3p	0.5	0.5	0.5
hsa-miR-4784	0.5	0.5	0.5
hsa-miR-1245b-5p	0.5	0.5	0.5
hsa-miR-1245b-3p	0.5	0.5	0.5
hsa-miR-2467-5p	0.5	0.5	0.5
hsa-miR-2467-3p	0.5	0.5	0.5
hsa-miR-4786-5p	0.5	0.5	0.5
hsa-miR-4787-3p	0.5	0.5	0.5
hsa-miR-4788	0.5	0.5	0.5
hsa-miR-4789-5p	0.5	0.5	0.5
hsa-miR-4790-5p	0.5	0.5	0.5
hsa-miR-4790-3p	0.5	0.5	0.5
hsa-miR-4792	0.5	0.5	0.5
hsa-miR-4793-5p	0.5	0.5	0.5
hsa-miR-4794	0.5	0.5	0.5
hsa-miR-4795-3p	0.5	0.5	0.5
hsa-miR-4796-3p	0.5	0.5	0.5
hsa-miR-4797-3p	0.5	0.5	0.5
hsa-miR-4798-5p	0.5	0.5	0.5
hsa-miR-4798-3p	0.5	0.5	0.5
hsa-miR-4799-5p	0.5	0.5	0.5
hsa-miR-4799-3p	0.5	0.5	0.5
hsa-miR-4800-3p	0.5	0.5	0.5
hsa-miR-4802-5p	0.5	0.5	0.5
hsa-miR-4802-3p	0.5	0.5	0.5
hsa-miR-4803	0.5	0.5	0.5
hsa-miR-4804-5p	0.5	0.5	0.5
hsa-miR-4804-3p	0.5	0.5	0.5
hsa-miR-4999-5p	0.5	0.5	0.5
hsa-miR-5000-5p	0.5	0.5	0.5
hsa-miR-5000-3p	0.5	0.5	0.5
hsa-miR-5001-3p	0.5	0.5	0.5
hsa-miR-5002-5p	0.5	0.5	0.5
hsa-miR-5002-3p	0.5	0.5	0.5
hsa-miR-5003-5p	0.5	0.5	0.5
hsa-miR-5003-3p	0.5	0.5	0.5
hsa-miR-5004-3p	0.5	0.5	0.5
hsa-miR-548ao-5p	0.5	0.5	0.5
hsa-miR-5006-3p	0.5	0.5	0.5
hsa-miR-5007-5p	0.5	0.5	0.5
hsa-miR-5008-5p	0.5	0.5	0.5
hsa-miR-5008-3p	0.5	0.5	0.5
hsa-miR-5009-5p	0.5	0.5	0.5
hsa-miR-5010-5p	0.419978766	0.5	0.580021234
hsa-miR-5011-5p	0.5	0.5	0.5
hsa-miR-5011-3p	0.5	0.5	0.5
hsa-miR-5047	0.5	0.5	0.5
hsa-miR-5088-5p	0.5	0.5	0.5
hsa-miR-5088-3p	0.5	0.5	0.5
hsa-miR-5089-5p	0.5	0.5	0.5
hsa-miR-5089-3p	0.5	0.5	0.5
hsa-miR-5091	0.5	0.5	0.5
hsa-miR-5092	0.5	0.5	0.5
hsa-miR-1273g-5p	0.5	0.5	0.5
hsa-miR-5096	0.5	0.5	0.5
hsa-miR-5187-5p	0.5	0.5	0.5
hsa-miR-5187-3p	0.5	0.5	0.5
hsa-miR-5188	0.5	0.5	0.5
hsa-miR-5189-3p	0.5	0.5	0.5
hsa-miR-5190	0.5	0.5	0.5
hsa-miR-5191	0.5	0.5	0.5
hsa-miR-5192	0.5	0.5	0.5
hsa-miR-5193	0.5	0.5	0.5
hsa-miR-5194	0.5	0.5	0.5
hsa-miR-5195-3p	0.5	0.5	0.5
hsa-miR-5196-5p	0.5	0.5	0.5
hsa-miR-5196-3p	0.5	0.5	0.5
hsa-miR-5197-3p	0.5	0.5	0.5
hsa-miR-4524b-5p	0.5	0.5	0.5
hsa-miR-4524b-3p	0.5	0.5	0.5
hsa-miR-5571-3p	0.5	0.5	0.5
hsa-miR-5100	0.5	0.5	0.5
hsa-miR-548aq-5p	0.5	0.5	0.5
hsa-miR-548ar-3p	0.5	0.5	0.5
hsa-miR-548as-5p	0.5	0.5	0.5
hsa-miR-5579-5p	0.5	0.5	0.5
hsa-miR-5579-3p	0.5	0.5	0.5
hsa-miR-664b-5p	0.5	0.5	0.5
hsa-miR-664b-3p	0.5	0.5	0.5
hsa-miR-5580-5p	0.5	0.5	0.5
hsa-miR-5580-3p	0.5	0.5	0.5
hsa-miR-5581-5p	0.5	0.5	0.5
hsa-miR-5581-3p	0.5	0.5	0.5
hsa-miR-548at-5p	0.5	0.5	0.5
hsa-miR-5582-5p	0.5	0.5	0.5
hsa-miR-5582-3p	0.5	0.5	0.5
hsa-miR-5583-3p	0.5	0.5	0.5
hsa-miR-5584-3p	0.5	0.5	0.5
hsa-miR-5585-5p	0.5	0.5	0.5
hsa-miR-5585-3p	0.5	0.5	0.5
hsa-miR-5586-3p	0.5	0.5	0.5
hsa-miR-5587-5p	0.5	0.5	0.5
hsa-miR-548au-5p	0.5	0.5	0.5
hsa-miR-548au-3p	0.5	0.5	0.5
hsa-miR-1295b-3p	0.5	0.5	0.5
hsa-miR-5589-5p	0.5	0.5	0.5
hsa-miR-5590-5p	0.5	0.5	0.5
hsa-miR-5590-3p	0.5	0.5	0.5
hsa-miR-5591-5p	0.5	0.5	0.5
hsa-miR-548av-3p	0.5	0.5	0.5
hsa-miR-5680	0.5	0.5	0.5
hsa-miR-5682	0.5	0.5	0.5
hsa-miR-548aw	0.5	0.5	0.5
hsa-miR-5683	0.5	0.5	0.5
hsa-miR-5684	0.5	0.5	0.5
hsa-miR-548ax	0.5	0.5	0.5
hsa-miR-5685	0.5	0.5	0.5
hsa-miR-5692c	0.5	0.5	0.5
hsa-miR-5687	0.5	0.5	0.5
hsa-miR-5681b	0.5	0.5	0.5
hsa-miR-5690	0.5	0.5	0.5
hsa-miR-5691	0.5	0.5	0.5
hsa-miR-4666b	0.5	0.5	0.5
hsa-miR-5693	0.5	0.5	0.5
hsa-miR-5694	0.5	0.5	0.5
hsa-miR-5695	0.5	0.5	0.5
hsa-miR-5696	0.5	0.5	0.5
hsa-miR-5697	0.5	0.5	0.5
hsa-miR-5698	0.5	0.5	0.5
hsa-miR-5699-3p	0.5	0.5	0.5
hsa-miR-5700	0.5	0.5	0.5
hsa-miR-5701	0.5	0.5	0.5
hsa-miR-5702	0.5	0.5	0.5
hsa-miR-5703	0.5	0.5	0.5
hsa-miR-5692b	0.5	0.5	0.5
hsa-miR-5704	0.5	0.5	0.5
hsa-miR-5705	0.5	0.5	0.5
hsa-miR-5706	0.5	0.5	0.5
hsa-miR-5707	0.5	0.5	0.5
hsa-miR-5708	0.5	0.5	0.5
hsa-miR-5739	0.5	0.5	0.5
hsa-miR-1199-3p	0.5	0.5	0.5
hsa-miR-6070	0.5	0.5	0.5
hsa-miR-6071	0.5	0.5	0.5
hsa-miR-6073	0.5	0.5	0.5
hsa-miR-6074	0.5	0.5	0.5
hsa-miR-6080	0.5	0.5	0.5
hsa-miR-6081	0.5	0.5	0.5
hsa-miR-6082	0.5	0.5	0.5
hsa-miR-6083	0.5	0.5	0.5
hsa-miR-6084	0.5	0.5	0.5
hsa-miR-6086	0.5	0.5	0.5
hsa-miR-6124	0.5	0.5	0.5
hsa-miR-6127	0.5	0.5	0.5
hsa-miR-6128	0.5	0.5	0.5
hsa-miR-378j	0.5	0.5	0.5
hsa-miR-6129	0.5	0.5	0.5
hsa-miR-6130	0.5	0.5	0.5
hsa-miR-6133	0.5	0.5	0.5
hsa-miR-6134	0.5	0.5	0.5
hsa-miR-6165	0.5	0.5	0.5
hsa-miR-6499-5p	0.5	0.5	0.5
hsa-miR-6499-3p	0.5	0.5	0.5
hsa-miR-548ay-5p	0.5	0.5	0.5
hsa-miR-6500-5p	0.5	0.5	0.5
hsa-miR-6500-3p	0.5	0.5	0.5
hsa-miR-548az-5p	0.5	0.5	0.5
hsa-miR-6501-5p	0.5	0.5	0.5
hsa-miR-6502-5p	0.5	0.5	0.5
hsa-miR-6502-3p	0.5	0.5	0.5
hsa-miR-6503-3p	0.5	0.5	0.5
hsa-miR-6504-5p	0.5	0.5	0.5
hsa-miR-6505-5p	0.5	0.5	0.5
hsa-miR-6505-3p	0.5	0.5	0.5
hsa-miR-6506-3p	0.5	0.5	0.5
hsa-miR-6507-5p	0.5	0.5	0.5
hsa-miR-6508-5p	0.5	0.5	0.5
hsa-miR-6508-3p	0.5	0.5	0.5
hsa-miR-6510-5p	0.5	0.5	0.5
hsa-miR-6512-5p	0.5	0.5	0.5
hsa-miR-6512-3p	0.5	0.5	0.5
hsa-miR-6513-5p	0.5	0.5	0.5
hsa-miR-6513-3p	0.5	0.5	0.5
hsa-miR-6514-5p	0.5	0.5	0.5
hsa-miR-6514-3p	0.5	0.5	0.5
hsa-miR-6515-5p	0.5	0.5	0.5
hsa-miR-6715b-5p	0.5	0.5	0.5
hsa-miR-6715b-3p	0.5	0.5	0.5
hsa-miR-6717-5p	0.5	0.5	0.5
hsa-miR-6719-3p	0.5	0.5	0.5
hsa-miR-6720-5p	0.5	0.5	0.5
hsa-miR-6720-3p	0.5	0.5	0.5
hsa-miR-6723-5p	0.5	0.5	0.5
hsa-miR-892c-5p	0.5	0.5	0.5
hsa-miR-892c-3p	0.5	0.5	0.5
hsa-miR-6726-5p	0.5	0.5	0.5
hsa-miR-6726-3p	0.5	0.5	0.5
hsa-miR-6728-5p	0.5	0.5	0.5
hsa-miR-6728-3p	0.5	0.5	0.5
hsa-miR-6730-5p	0.5	0.5	0.5
hsa-miR-6731-5p	0.5	0.5	0.5
hsa-miR-6732-3p	0.5	0.5	0.5
hsa-miR-6733-3p	0.5	0.5	0.5
hsa-miR-6734-5p	0.5	0.5	0.5
hsa-miR-6735-3p	0.5	0.5	0.5
hsa-miR-6736-3p	0.5	0.5	0.5
hsa-miR-6737-5p	0.5	0.5	0.5
hsa-miR-6737-3p	0.5	0.5	0.5
hsa-miR-6738-5p	0.5	0.5	0.5
hsa-miR-6738-3p	0.5	0.5	0.5
hsa-miR-6739-3p	0.5	0.5	0.5
hsa-miR-6740-5p	0.5	0.5	0.5
hsa-miR-6740-3p	0.5	0.5	0.5
hsa-miR-6741-3p	0.5	0.5	0.5
hsa-miR-6742-5p	0.5	0.5	0.5
hsa-miR-6742-3p	0.5	0.5	0.5
hsa-miR-6743-3p	0.5	0.5	0.5
hsa-miR-6744-5p	0.5	0.5	0.5
hsa-miR-6744-3p	0.5	0.5	0.5
hsa-miR-6746-5p	0.5	0.5	0.5
hsa-miR-6747-5p	0.5	0.5	0.5
hsa-miR-6747-3p	0.5	0.5	0.5
hsa-miR-6748-3p	0.5	0.5	0.5
hsa-miR-6749-3p	0.5	0.5	0.5
hsa-miR-6750-3p	0.5	0.5	0.5
hsa-miR-6751-3p	0.5	0.5	0.5
hsa-miR-6753-5p	0.5	0.5	0.5
hsa-miR-6753-3p	0.5	0.5	0.5
hsa-miR-6754-3p	0.5	0.5	0.5
hsa-miR-6755-5p	0.5	0.5	0.5
hsa-miR-6755-3p	0.5	0.5	0.5
hsa-miR-6758-5p	0.5	0.5	0.5
hsa-miR-6758-3p	0.5	0.5	0.5
hsa-miR-6759-5p	0.5	0.5	0.5
hsa-miR-6759-3p	0.5	0.5	0.5
hsa-miR-6761-5p	0.5	0.5	0.5
hsa-miR-6761-3p	0.5	0.5	0.5
hsa-miR-6762-5p	0.5	0.5	0.5
hsa-miR-6762-3p	0.5	0.5	0.5
hsa-miR-6764-3p	0.5	0.5	0.5
hsa-miR-6765-3p	0.5	0.5	0.5
hsa-miR-6766-5p	0.5	0.5	0.5
hsa-miR-6767-5p	0.5	0.5	0.5
hsa-miR-6769a-5p	0.5	0.5	0.5
hsa-miR-6769a-3p	0.5	0.5	0.5
hsa-miR-6770-5p	0.5	0.5	0.5
hsa-miR-6770-3p	0.5	0.5	0.5
hsa-miR-6772-5p	0.5	0.5	0.5
hsa-miR-6773-5p	0.5	0.5	0.5
hsa-miR-6773-3p	0.5	0.5	0.5
hsa-miR-6774-5p	0.5	0.5	0.5
hsa-miR-6774-3p	0.5	0.5	0.5
hsa-miR-6775-3p	0.5	0.5	0.5
hsa-miR-6777-3p	0.5	0.5	0.5
hsa-miR-6778-3p	0.5	0.5	0.5
hsa-miR-6779-3p	0.5	0.5	0.5
hsa-miR-6780a-3p	0.5	0.5	0.5
hsa-miR-6781-5p	0.5	0.5	0.5
hsa-miR-6781-3p	0.5	0.5	0.5
hsa-miR-6783-5p	0.419978766	0.5	0.580021234
hsa-miR-6783-3p	0.5	0.5	0.5
hsa-miR-6784-5p	0.5	0.5	0.5
hsa-miR-6786-3p	0.5	0.5	0.5
hsa-miR-6787-3p	0.5	0.5	0.5
hsa-miR-6788-5p	0.5	0.5	0.5
hsa-miR-6788-3p	0.5	0.5	0.5
hsa-miR-6789-3p	0.5	0.5	0.5
hsa-miR-6792-5p	0.5	0.5	0.5
hsa-miR-6795-5p	0.5	0.5	0.5
hsa-miR-6797-5p	0.5	0.5	0.5
hsa-miR-6799-3p	0.5	0.5	0.5
hsa-miR-6801-5p	0.5	0.5	0.5
hsa-miR-6804-5p	0.5	0.5	0.5
hsa-miR-6804-3p	0.5	0.5	0.5
hsa-miR-6806-5p	0.5	0.5	0.5
hsa-miR-6806-3p	0.5	0.5	0.5
hsa-miR-6807-5p	0.5	0.5	0.5
hsa-miR-6807-3p	0.5	0.5	0.5
hsa-miR-6808-5p	0.5	0.5	0.5
hsa-miR-6808-3p	0.5	0.5	0.5
hsa-miR-6809-5p	0.5	0.5	0.5
hsa-miR-6809-3p	0.5	0.5	0.5
hsa-miR-6811-5p	0.5	0.5	0.5
hsa-miR-6811-3p	0.5	0.5	0.5
hsa-miR-6814-5p	0.5	0.5	0.5
hsa-miR-6814-3p	0.5	0.5	0.5
hsa-miR-6815-5p	0.5	0.5	0.5
hsa-miR-6815-3p	0.5	0.5	0.5
hsa-miR-6816-3p	0.5	0.5	0.5
hsa-miR-6817-5p	0.5	0.5	0.5
hsa-miR-6818-5p	0.5	0.5	0.5
hsa-miR-6818-3p	0.5	0.5	0.5
hsa-miR-6820-3p	0.5	0.5	0.5
hsa-miR-6821-3p	0.5	0.5	0.5
hsa-miR-6822-5p	0.5	0.5	0.5
hsa-miR-6822-3p	0.5	0.5	0.5
hsa-miR-6823-5p	0.5	0.5	0.5
hsa-miR-6823-3p	0.5	0.5	0.5
hsa-miR-6824-3p	0.5	0.5	0.5
hsa-miR-6825-5p	0.5	0.5	0.5
hsa-miR-6825-3p	0.5	0.5	0.5
hsa-miR-6826-5p	0.5	0.5	0.5
hsa-miR-6827-5p	0.5	0.5	0.5
hsa-miR-6827-3p	0.5	0.5	0.5
hsa-miR-6828-5p	0.5	0.5	0.5
hsa-miR-6828-3p	0.5	0.5	0.5
hsa-miR-6829-5p	0.5	0.5	0.5
hsa-miR-6829-3p	0.5	0.5	0.5
hsa-miR-6830-5p	0.5	0.5	0.5
hsa-miR-6830-3p	0.5	0.5	0.5
hsa-miR-6831-5p	0.5	0.5	0.5
hsa-miR-6831-3p	0.5	0.5	0.5
hsa-miR-6832-5p	0.5	0.5	0.5
hsa-miR-6833-3p	0.5	0.5	0.5
hsa-miR-6834-5p	0.5	0.5	0.5
hsa-miR-6835-5p	0.5	0.5	0.5
hsa-miR-6835-3p	0.5	0.5	0.5
hsa-miR-6780b-3p	0.5	0.5	0.5
hsa-miR-6836-5p	0.5	0.5	0.5
hsa-miR-6837-5p	0.5	0.5	0.5
hsa-miR-6837-3p	0.5	0.5	0.5
hsa-miR-6838-3p	0.5	0.5	0.5
hsa-miR-6839-5p	0.5	0.5	0.5
hsa-miR-6839-3p	0.5	0.5	0.5
hsa-miR-6840-3p	0.5	0.5	0.5
hsa-miR-6841-5p	0.5	0.5	0.5
hsa-miR-6841-3p	0.5	0.5	0.5
hsa-miR-6842-5p	0.5	0.5	0.5
hsa-miR-6842-3p	0.5	0.5	0.5
[truncated: 579 more rows]
