# Supplementary material for: Development of a predictive miRNA signature for breast cancer risk among high-risk women
Source: Oncotarget. 2017 Nov 28;8(68):112170–83. doi: 10.18632/oncotarget.22750 (PMC5762501; doi:10.18632/oncotarget.22750)
Supplement: Supplementary file 3 [file oncotarget-08-112170-s003.csv]

	ANOVA p-value
hsa-miR-3613-3p	0.00062869
hsa-miR-3124-5p	0.001325217
hsa-miR-1184	0.004404504
hsa-miR-4668-5p	0.004822822
hsa-miR-3141	0.0098804
hsa-miR-1226-5p	0.021516897
hsa-miR-766-3p	0.023992367
hsa-miR-4801	0.024263271
hsa-miR-6732-5p	0.029014053
hsa-miR-7855-5p	0.030151789
hsa-miR-4499	0.031228373
hsa-miR-216b-5p	0.032428964
hsa-miR-30d-5p	0.034153235
hsa-miR-4423-3p	0.037344366
hsa-miR-8075	0.039815325
hsa-miR-208a-5p	0.041918923
hsa-miR-4727-3p	0.045808986
hsa-miR-4446-3p	0.046784365
hsa-miR-3942-5p	0.049738723
hsa-miR-6751-5p	0.050522433
hsa-miR-4433b-5p	0.066763779
hsa-miR-320d	0.06809361
hsa-miR-6846-5p	0.068317174
hsa-miR-6895-5p	0.068879429
hsa-miR-3148	0.078743407
hsa-miR-6785-3p	0.079071821
hsa-miR-6801-3p	0.080029585
hsa-miR-4530	0.080392752
hsa-miR-577	0.081927717
hsa-miR-25-3p	0.082131646
hsa-miR-4323	0.083270828
hsa-miR-1468-3p	0.084852278
hsa-miR-3591-3p	0.087112163
hsa-miR-5571-5p	0.087416245
hsa-miR-361-5p	0.088182518
hsa-miR-7973	0.091074329
hsa-miR-4459	0.092320404
hsa-miR-8084	0.093029388
hsa-miR-6813-5p	0.093735104
hsa-miR-6760-3p	0.094895346
hsa-miR-33a-5p	0.097314095
hsa-miR-584-3p	0.099504903
hsa-miR-425-5p	0.099577274
hsa-miR-4741	0.105181327
hsa-miR-4785	0.106368917
hsa-miR-1323	0.106466455
hsa-miR-223-3p	0.107730589
hsa-miR-27a-3p	0.108696776
hsa-miR-4529-3p	0.109143543
hsa-miR-3622a-5p	0.110443838
hsa-miR-6865-3p	0.110478433
hsa-miR-4786-3p	0.110501679
hsa-miR-4487	0.1111541
hsa-miR-181a-3p	0.112274542
hsa-miR-4749-3p	0.112999169
hsa-miR-4443	0.116250998
hsa-miR-1279	0.116875037
hsa-miR-4313	0.117738589
hsa-miR-6735-5p	0.120620919
hsa-let-7b-5p	0.120874419
hsa-miR-4750-5p	0.121558851
hsa-miR-29a-3p	0.122610332
hsa-miR-606	0.123452833
hsa-miR-146a-5p	0.124958062
hsa-miR-10b-5p	0.126265764
hsa-miR-6819-3p	0.129062511
hsa-miR-2355-5p	0.134928679
hsa-miR-4261	0.134966786
hsa-miR-1909-3p	0.135443395
hsa-miR-4289	0.137956514
hsa-miR-19b-3p	0.142887316
hsa-miR-4707-5p	0.143874848
hsa-miR-6865-5p	0.143911577
hsa-miR-202-5p	0.147145274
hsa-miR-1260a	0.14861922
hsa-miR-6763-3p	0.149272497
hsa-miR-7641	0.150447356
hsa-miR-3128	0.152101598
hsa-miR-378a-3p	0.153106567
hsa-miR-5197-5p	0.154023812
hsa-miR-5588-5p	0.155037965
hsa-miR-204-3p	0.155480811
hsa-miR-23b-5p	0.155648612
hsa-miR-200c-5p	0.155691031
hsa-miR-874-5p	0.155782387
hsa-miR-4739	0.155797362
hsa-miR-7106-3p	0.156548791
hsa-miR-4441	0.156892362
hsa-miR-548al	0.156893777
hsa-miR-4772-5p	0.157647531
hsa-miR-374a-5p	0.159368683
hsa-miR-1272	0.159391191
hsa-miR-424-3p	0.159624092
hsa-miR-194-5p	0.161271463
hsa-miR-6833-5p	0.161337359
hsa-miR-518b	0.161427153
hsa-miR-548ah-3p	0.163637279
hsa-miR-6790-5p	0.163909998
hsa-miR-6503-5p	0.164053229
hsa-miR-3667-3p	0.164358527
hsa-miR-4508	0.164717241
hsa-miR-3925-5p	0.165299011
hsa-miR-1236-3p	0.16603428
hsa-miR-3945	0.166863031
hsa-miR-20b-5p	0.167236087
hsa-miR-4481	0.167605022
hsa-miR-564	0.168717892
hsa-miR-299-5p	0.172071482
hsa-miR-7852-3p	0.173172025
hsa-miR-3686	0.174596316
hsa-miR-515-5p	0.175235066
hsa-miR-3065-5p	0.17544605
hsa-miR-4422	0.176100005
hsa-miR-1231	0.181577296
hsa-miR-6766-3p	0.183678552
hsa-miR-122-5p	0.186239601
hsa-miR-4767	0.186369148
hsa-miR-200a-5p	0.187474516
hsa-miR-221-5p	0.187875943
hsa-miR-1180-3p	0.189919954
hsa-miR-320a	0.191975509
hsa-miR-548ac	0.192720878
hsa-let-7c-5p	0.193954341
hsa-miR-371b-3p	0.19540461
hsa-miR-22-3p	0.195783766
hsa-miR-3185	0.196084966
hsa-miR-6721-5p	0.196858917
hsa-miR-4292	0.197600979
hsa-miR-29a-5p	0.199799625
hsa-miR-1268a	0.19982852
hsa-miR-3140-5p	0.200540994
hsa-miR-6731-3p	0.201818475
hsa-miR-4505	0.204231991
hsa-miR-4758-3p	0.204333492
hsa-miR-4455	0.205519944
hsa-let-7f-1-3p	0.206014427
hsa-miR-148b-5p	0.206735359
hsa-miR-140-3p	0.20706773
hsa-miR-6858-3p	0.212279515
hsa-miR-4486	0.212540593
hsa-miR-4796-5p	0.212629643
hsa-miR-3605-3p	0.214310237
hsa-miR-126-3p	0.21473697
hsa-miR-222-3p	0.215323917
hsa-miR-151a-3p	0.217318245
hsa-miR-548av-5p	0.218543311
hsa-miR-3688-5p	0.218931111
hsa-miR-5583-5p	0.219308929
hsa-miR-3656	0.219480257
hsa-miR-4492	0.219644732
hsa-miR-1207-5p	0.223254163
hsa-miR-6817-3p	0.223294486
hsa-miR-4669	0.22329583
hsa-miR-1976	0.223515383
hsa-miR-6802-5p	0.224120934
hsa-miR-6792-3p	0.225361735
hsa-miR-6716-5p	0.226188277
hsa-miR-3910	0.227328888
hsa-miR-4720-3p	0.228274833
hsa-miR-6790-3p	0.229011056
hsa-miR-4430	0.229113533
hsa-miR-4274	0.232126836
hsa-miR-548x-3p	0.232975399
hsa-miR-3646	0.233393011
hsa-let-7e-3p	0.233780493
hsa-miR-486-5p	0.23383373
hsa-miR-145-5p	0.235268882
hsa-miR-6859-3p	0.236570063
hsa-miR-548e-3p	0.236646943
hsa-miR-6840-5p	0.237124105
hsa-miR-106b-3p	0.237788076
hsa-miR-3136-5p	0.239929416
hsa-miR-4787-5p	0.240234149
hsa-miR-449b-3p	0.242174741
hsa-miR-197-3p	0.248625899
hsa-miR-7-1-3p	0.249334744
hsa-miR-4440	0.250181612
hsa-miR-423-5p	0.250635489
hsa-miR-122-3p	0.251062296
hsa-miR-502-3p	0.252937777
hsa-miR-6736-5p	0.254044419
hsa-miR-365a-3p	0.254644508
hsa-miR-365b-3p	0.254644508
hsa-miR-16-5p	0.255728513
hsa-miR-4749-5p	0.255961009
hsa-miR-548a-3p	0.256969189
hsa-miR-4659a-5p	0.258914201
hsa-miR-6507-3p	0.260294847
hsa-miR-6748-5p	0.262644538
hsa-miR-130b-3p	0.264308924
hsa-miR-5681a	0.265141564
hsa-miR-6877-3p	0.266741941
hsa-miR-30a-5p	0.266796748
hsa-miR-6511b-3p	0.266891216
hsa-miR-92b-5p	0.267126464
hsa-miR-2861	0.270455466
hsa-miR-3672	0.271616085
hsa-miR-5195-5p	0.271708176
hsa-miR-6803-5p	0.27330118
hsa-miR-668-5p	0.274642271
hsa-miR-4436a	0.275534481
hsa-miR-7110-3p	0.276823834
hsa-miR-1278	0.278815577
hsa-miR-98-3p	0.279251828
hsa-miR-92a-3p	0.279429693
hsa-miR-7-2-3p	0.281360568
hsa-miR-92b-3p	0.283112201
hsa-miR-4314	0.283240557
hsa-miR-548f-3p	0.283751443
hsa-miR-548u	0.284490389
hsa-miR-6861-3p	0.28576356
hsa-miR-488-3p	0.287064617
hsa-miR-4763-3p	0.287533761
hsa-miR-93-5p	0.287725547
hsa-miR-583	0.288056727
hsa-miR-4293	0.288282405
hsa-miR-4762-5p	0.288732676
hsa-miR-340-5p	0.289850103
hsa-miR-376c-3p	0.289855802
hsa-miR-652-3p	0.290840681
hsa-miR-320c	0.291635736
hsa-miR-3687	0.294258736
hsa-miR-6793-3p	0.294504562
hsa-miR-4742-5p	0.296602583
hsa-miR-5688	0.297768364
hsa-miR-1224-3p	0.299724437
hsa-miR-1269b	0.300148122
hsa-miR-20a-5p	0.300155753
hsa-miR-3669	0.300975279
hsa-miR-3921	0.301126271
hsa-miR-6834-3p	0.302026144
hsa-miR-4507	0.302127742
hsa-miR-3944-5p	0.302195313
hsa-miR-5588-3p	0.302604695
hsa-miR-320e	0.302616166
hsa-miR-4301	0.305791651
hsa-miR-4471	0.306147667
hsa-miR-18a-5p	0.306656332
hsa-miR-106b-5p	0.307897469
hsa-miR-6884-3p	0.307981518
hsa-miR-129-2-3p	0.309245519
hsa-miR-181a-2-3p	0.310151175
hsa-miR-378e	0.310917343
hsa-miR-3201	0.312026289
hsa-miR-4299	0.316857099
hsa-miR-4498	0.317712442
hsa-miR-1469	0.318060107
hsa-miR-1268b	0.319032695
hsa-miR-6798-3p	0.319469261
hsa-miR-921	0.321008758
hsa-miR-6068	0.321683616
hsa-let-7a-3p	0.32254205
hsa-let-7b-3p	0.32254205
hsa-let-7c-3p	0.32254205
hsa-let-7f-2-3p	0.32254205
hsa-miR-15a-5p	0.32254205
hsa-miR-25-5p	0.32254205
hsa-miR-26a-1-3p	0.32254205
hsa-miR-26b-3p	0.32254205
hsa-miR-93-3p	0.32254205
hsa-miR-105-5p	0.32254205
hsa-miR-106a-3p	0.32254205
hsa-miR-192-5p	0.32254205
hsa-miR-192-3p	0.32254205
hsa-miR-10a-3p	0.32254205
hsa-miR-10b-3p	0.32254205
hsa-miR-181c-5p	0.32254205
hsa-miR-183-3p	0.32254205
hsa-miR-196a-3p	0.32254205
hsa-miR-199b-5p	0.32254205
hsa-miR-204-5p	0.32254205
hsa-miR-211-5p	0.32254205
hsa-miR-212-5p	0.32254205
hsa-miR-214-3p	0.32254205
hsa-let-7g-5p	0.32254205
hsa-miR-128-3p	0.32254205
hsa-miR-130a-3p	0.32254205
hsa-miR-142-5p	0.32254205
hsa-miR-125a-5p	0.32254205
hsa-miR-127-3p	0.32254205
hsa-miR-134-5p	0.32254205
hsa-miR-136-3p	0.32254205
hsa-miR-188-5p	0.32254205
hsa-miR-195-5p	0.32254205
hsa-miR-195-3p	0.32254205
hsa-miR-155-5p	0.32254205
hsa-miR-34b-3p	0.32254205
hsa-miR-296-3p	0.32254205
hsa-miR-26a-2-3p	0.32254205
hsa-miR-363-3p	0.32254205
hsa-miR-365a-5p	0.32254205
hsa-miR-372-5p	0.32254205
hsa-miR-377-3p	0.32254205
hsa-miR-382-3p	0.32254205
hsa-miR-337-3p	0.32254205
hsa-miR-331-3p	0.32254205
hsa-miR-324-3p	0.32254205
hsa-miR-338-5p	0.32254205
hsa-miR-339-3p	0.32254205
hsa-miR-345-3p	0.32254205
hsa-miR-346	0.32254205
hsa-miR-422a	0.32254205
hsa-miR-423-3p	0.32254205
hsa-miR-376b-3p	0.32254205
hsa-miR-491-3p	0.32254205
hsa-miR-511-3p	0.32254205
hsa-miR-202-3p	0.32254205
hsa-miR-495-3p	0.32254205
hsa-miR-512-5p	0.32254205
hsa-miR-520f-5p	0.32254205
hsa-miR-500a-3p	0.32254205
hsa-miR-505-5p	0.32254205
hsa-miR-532-5p	0.32254205
hsa-miR-539-3p	0.32254205
hsa-miR-567	0.32254205
hsa-miR-576-3p	0.32254205
hsa-miR-579-5p	0.32254205
hsa-miR-584-5p	0.32254205
hsa-miR-548b-3p	0.32254205
hsa-miR-550a-5p	0.32254205
hsa-miR-600	0.32254205
hsa-miR-604	0.32254205
hsa-miR-605-5p	0.32254205
hsa-miR-625-5p	0.32254205
hsa-miR-627-5p	0.32254205
hsa-miR-629-5p	0.32254205
hsa-miR-635	0.32254205
hsa-miR-641	0.32254205
hsa-miR-650	0.32254205
hsa-miR-656-5p	0.32254205
hsa-miR-656-3p	0.32254205
hsa-miR-542-3p	0.32254205
hsa-miR-550a-3-5p	0.32254205
hsa-miR-767-3p	0.32254205
hsa-miR-151b	0.32254205
hsa-miR-1271-5p	0.32254205
hsa-miR-1271-3p	0.32254205
hsa-miR-454-5p	0.32254205
hsa-miR-766-5p	0.32254205
hsa-miR-670-5p	0.32254205
hsa-miR-891a-5p	0.32254205
hsa-miR-874-3p	0.32254205
hsa-miR-890	0.32254205
hsa-miR-888-5p	0.32254205
hsa-miR-885-5p	0.32254205
hsa-miR-760	0.32254205
hsa-miR-920	0.32254205
hsa-miR-935	0.32254205
hsa-miR-1181	0.32254205
hsa-miR-1183	0.32254205
hsa-miR-1225-5p	0.32254205
hsa-miR-1225-3p	0.32254205
hsa-miR-1233-3p	0.32254205
hsa-miR-548e-5p	0.32254205
hsa-miR-548j-5p	0.32254205
hsa-miR-1247-5p	0.32254205
hsa-miR-1247-3p	0.32254205
hsa-miR-1250-5p	0.32254205
hsa-miR-1250-3p	0.32254205
hsa-miR-1255a	0.32254205
hsa-miR-548g-3p	0.32254205
hsa-miR-1261	0.32254205
hsa-miR-548n	0.32254205
hsa-miR-1265	0.32254205
hsa-miR-1267	0.32254205
hsa-miR-302f	0.32254205
hsa-miR-548p	0.32254205
hsa-miR-1252-3p	0.32254205
hsa-miR-1255b-2-3p	0.32254205
hsa-miR-1197	0.32254205
hsa-miR-1908-3p	0.32254205
hsa-miR-1909-5p	0.32254205
hsa-miR-1913	0.32254205
hsa-miR-1914-5p	0.32254205
hsa-miR-2114-5p	0.32254205
hsa-miR-2682-5p	0.32254205
hsa-miR-2682-3p	0.32254205
hsa-miR-3129-3p	0.32254205
hsa-miR-466	0.32254205
hsa-miR-3149	0.32254205
hsa-miR-3150a-5p	0.32254205
hsa-miR-3151-5p	0.32254205
hsa-miR-3152-3p	0.32254205
hsa-miR-3160-3p	0.32254205
hsa-miR-3163	0.32254205
hsa-miR-3180-5p	0.32254205
hsa-miR-3188	0.32254205
hsa-miR-3189-3p	0.32254205
hsa-miR-3190-5p	0.32254205
hsa-miR-514b-5p	0.32254205
hsa-miR-4296	0.32254205
hsa-miR-4303	0.32254205
hsa-miR-4309	0.32254205
hsa-miR-4312	0.32254205
hsa-miR-4317	0.32254205
hsa-miR-4255	0.32254205
hsa-miR-4264	0.32254205
hsa-miR-4284	0.32254205
hsa-miR-4290	0.32254205
hsa-miR-4291	0.32254205
hsa-miR-4329	0.32254205
hsa-miR-4330	0.32254205
hsa-miR-3617-3p	0.32254205
hsa-miR-3618	0.32254205
hsa-miR-3622b-5p	0.32254205
hsa-miR-3663-5p	0.32254205
hsa-miR-3663-3p	0.32254205
hsa-miR-3675-3p	0.32254205
hsa-miR-3678-5p	0.32254205
hsa-miR-3679-3p	0.32254205
hsa-miR-3681-3p	0.32254205
hsa-miR-3682-5p	0.32254205
hsa-miR-3691-3p	0.32254205
hsa-miR-3915	0.32254205
hsa-miR-3927-3p	0.32254205
hsa-miR-3928-5p	0.32254205
hsa-miR-3937	0.32254205
hsa-miR-3944-3p	0.32254205
hsa-miR-4418	0.32254205
hsa-miR-4428	0.32254205
hsa-miR-548ad	0.32254205
hsa-miR-4432	0.32254205
hsa-miR-4435	0.32254205
hsa-miR-4482-5p	0.32254205
hsa-miR-4490	0.32254205
hsa-miR-4419b	0.32254205
hsa-miR-4506	0.32254205
hsa-miR-2392	0.32254205
hsa-miR-4520a-3p	0.32254205
hsa-miR-3974	0.32254205
hsa-miR-4634	0.32254205
hsa-miR-4639-3p	0.32254205
hsa-miR-4646-3p	0.32254205
hsa-miR-4655-5p	0.32254205
hsa-miR-4655-3p	0.32254205
hsa-miR-4656	0.32254205
hsa-miR-4657	0.32254205
hsa-miR-4662a-3p	0.32254205
hsa-miR-4677-3p	0.32254205
hsa-miR-4682	0.32254205
hsa-miR-4684-5p	0.32254205
hsa-miR-4693-3p	0.32254205
hsa-miR-4694-3p	0.32254205
hsa-miR-4698	0.32254205
hsa-miR-4699-5p	0.32254205
hsa-miR-4707-3p	0.32254205
hsa-miR-4716-3p	0.32254205
hsa-miR-4733-5p	0.32254205
hsa-miR-4735-5p	0.32254205
hsa-miR-4736	0.32254205
hsa-miR-4738-5p	0.32254205
hsa-miR-4738-3p	0.32254205
hsa-miR-4773	0.32254205
hsa-miR-4775	0.32254205
hsa-miR-4779	0.32254205
hsa-miR-4436b-5p	0.32254205
hsa-miR-5004-5p	0.32254205
hsa-miR-5007-3p	0.32254205
hsa-miR-548ap-5p	0.32254205
hsa-miR-5087	0.32254205
hsa-miR-5090	0.32254205
hsa-miR-5095	0.32254205
hsa-miR-1273f	0.32254205
hsa-miR-5186	0.32254205
hsa-miR-5189-5p	0.32254205
hsa-miR-5572	0.32254205
hsa-miR-548as-3p	0.32254205
hsa-miR-5584-5p	0.32254205
hsa-miR-5586-5p	0.32254205
hsa-miR-5587-3p	0.32254205
hsa-miR-5591-3p	0.32254205
hsa-miR-1199-5p	0.32254205
hsa-miR-6072	0.32254205
hsa-miR-6079	0.32254205
hsa-miR-548ay-3p	0.32254205
hsa-miR-6501-3p	0.32254205
hsa-miR-6504-3p	0.32254205
hsa-miR-6506-5p	0.32254205
hsa-miR-6509-5p	0.32254205
hsa-miR-6509-3p	0.32254205
hsa-miR-6510-3p	0.32254205
hsa-miR-6511a-3p	0.32254205
hsa-miR-6515-3p	0.32254205
hsa-miR-6716-3p	0.32254205
hsa-miR-6733-5p	0.32254205
hsa-miR-6734-3p	0.32254205
hsa-miR-6745	0.32254205
hsa-miR-6746-3p	0.32254205
hsa-miR-6754-5p	0.32254205
hsa-miR-6757-3p	0.32254205
hsa-miR-6760-5p	0.32254205
hsa-miR-6764-5p	0.32254205
hsa-miR-6767-3p	0.32254205
hsa-miR-6768-5p	0.32254205
hsa-miR-6768-3p	0.32254205
hsa-miR-6776-3p	0.32254205
hsa-miR-6782-3p	0.32254205
hsa-miR-6793-5p	0.32254205
hsa-miR-6796-5p	0.32254205
hsa-miR-6803-3p	0.32254205
hsa-miR-6810-3p	0.32254205
hsa-miR-6812-5p	0.32254205
hsa-miR-6826-3p	0.32254205
hsa-miR-6832-3p	0.32254205
hsa-miR-6845-3p	0.32254205
hsa-miR-6847-5p	0.32254205
hsa-miR-6848-3p	0.32254205
hsa-miR-6857-3p	0.32254205
hsa-miR-6769b-5p	0.32254205
hsa-miR-6862-3p	0.32254205
hsa-miR-6867-3p	0.32254205
hsa-miR-6871-3p	0.32254205
hsa-miR-6872-3p	0.32254205
hsa-miR-6873-5p	0.32254205
hsa-miR-6875-5p	0.32254205
hsa-miR-6875-3p	0.32254205
hsa-miR-6876-5p	0.32254205
hsa-miR-6879-3p	0.32254205
hsa-miR-6881-3p	0.32254205
hsa-miR-6883-5p	0.32254205
hsa-miR-6883-3p	0.32254205
hsa-miR-6887-3p	0.32254205
hsa-miR-6891-5p	0.32254205
hsa-miR-6893-5p	0.32254205
hsa-miR-6894-3p	0.32254205
hsa-miR-7107-5p	0.32254205
hsa-miR-7111-3p	0.32254205
hsa-miR-7150	0.32254205
hsa-miR-7160-5p	0.32254205
hsa-miR-7848-3p	0.32254205
hsa-miR-7853-5p	0.32254205
hsa-miR-7854-3p	0.32254205
hsa-miR-8059	0.32254205
hsa-miR-8071	0.32254205
hsa-miR-6772-3p	0.325172735
hsa-miR-1825	0.330124351
hsa-miR-210-3p	0.33140752
hsa-miR-6871-5p	0.331550326
hsa-miR-4535	0.334032979
hsa-miR-486-3p	0.334062057
hsa-miR-8074	0.334551462
hsa-miR-548ar-5p	0.337434074
hsa-miR-6820-5p	0.338104836
hsa-miR-129-1-3p	0.340015863
hsa-miR-548c-3p	0.342568096
hsa-miR-335-5p	0.345873169
hsa-miR-4305	0.348274146
hsa-miR-4745-5p	0.349955488
hsa-miR-602	0.350280355
hsa-miR-4536-3p	0.352760854
hsa-miR-762	0.356341542
hsa-miR-1227-5p	0.360965388
hsa-miR-4328	0.363299238
hsa-miR-4666a-3p	0.364605301
hsa-miR-3916	0.365018911
hsa-miR-4647	0.365047178
hsa-miR-320b	0.3652094
hsa-miR-4772-3p	0.365584694
hsa-miR-7108-5p	0.365986641
hsa-miR-3133	0.368331583
hsa-miR-3150b-5p	0.368599314
hsa-miR-3196	0.368990519
hsa-miR-4717-3p	0.373651356
hsa-miR-3156-3p	0.374358028
hsa-miR-6730-3p	0.375950804
hsa-miR-8072	0.376135294
hsa-miR-6802-3p	0.381016171
hsa-miR-877-3p	0.38235416
hsa-let-7i-5p	0.383748029
hsa-miR-8077	0.385286119
hsa-miR-5009-3p	0.386733895
hsa-miR-3157-3p	0.388317811
hsa-miR-499a-3p	0.39109613
hsa-miR-1246	0.392721318
hsa-miR-1915-3p	0.39366966
hsa-miR-4258	0.399822163
hsa-miR-6727-3p	0.403556296
hsa-miR-4797-5p	0.404192914
hsa-miR-6757-5p	0.405751003
hsa-miR-4645-5p	0.407148253
hsa-miR-6771-3p	0.407512655
hsa-miR-6805-5p	0.409388749
hsa-miR-4306	0.417349398
hsa-miR-940	0.418294321
hsa-miR-3153	0.418684725
hsa-miR-6795-3p	0.41881789
hsa-miR-5692a	0.419325826
hsa-miR-4710	0.424178398
hsa-miR-17-5p	0.424982813
hsa-miR-5787	0.426297955
hsa-miR-34a-3p	0.42679514
hsa-miR-660-3p	0.427064353
hsa-miR-2110	0.428329531
hsa-miR-2277-5p	0.428406783
hsa-miR-548aj-3p	0.428469434
hsa-miR-450b-5p	0.431290846
hsa-miR-610	0.432403563
hsa-miR-3145-5p	0.433324772
hsa-miR-3178	0.433875925
hsa-miR-625-3p	0.43857461
hsa-miR-6869-5p	0.440554594
hsa-miR-548h-3p	0.441233866
hsa-miR-548z	0.441233866
hsa-miR-603	0.442134545
hsa-miR-4520b-3p	0.442527551
hsa-miR-4295	0.442848071
hsa-miR-4689	0.444655188
hsa-miR-4781-3p	0.444971298
hsa-miR-3162-3p	0.445756555
hsa-miR-4281	0.446258074
hsa-miR-362-3p	0.449938892
hsa-miR-548aq-3p	0.452506127
hsa-miR-6800-3p	0.454488741
hsa-miR-3918	0.45528216
hsa-miR-6856-5p	0.456149808
hsa-miR-4272	0.457587421
hsa-miR-4795-5p	0.458529704
hsa-miR-5689	0.458929616
hsa-let-7d-5p	0.459562065
hsa-miR-7114-3p	0.460269093
hsa-miR-106a-5p	0.464234336
hsa-miR-221-3p	0.46618719
hsa-miR-937-5p	0.467257729
hsa-miR-208a-3p	0.468847206
hsa-miR-802	0.471266158
hsa-miR-4776-5p	0.471293969
hsa-miR-4270	0.472244652
hsa-miR-4758-5p	0.475019366
hsa-miR-4722-3p	0.478914564
hsa-miR-4706	0.484555902
hsa-miR-4719	0.487590127
hsa-miR-6125	0.487665087
hsa-miR-6756-5p	0.48976634
hsa-miR-4651	0.491309082
hsa-miR-548ag	0.493588537
hsa-miR-19a-3p	0.495723247
hsa-miR-329-3p	0.49589074
hsa-miR-939-5p	0.499052054
hsa-miR-6794-5p	0.499367978
hsa-miR-548ae	0.501117283
hsa-miR-7113-3p	0.501974032
hsa-miR-3907	0.502017786
hsa-miR-548am-3p	0.502508752
hsa-miR-4311	0.50287225
hsa-miR-6836-3p	0.503395052
hsa-miR-663a	0.503501873
hsa-miR-6722-5p	0.503602738
hsa-miR-323b-3p	0.504122734
hsa-miR-633	0.505198828
hsa-miR-1306-3p	0.505389555
hsa-miR-6891-3p	0.505402655
hsa-miR-548az-3p	0.50821832
hsa-miR-16-2-3p	0.508366261
hsa-miR-1228-3p	0.512830689
hsa-miR-6090	0.516545892
hsa-miR-665	0.517294028
hsa-miR-6722-3p	0.517603137
hsa-miR-548d-3p	0.518715053
hsa-miR-1228-5p	0.520867132
hsa-miR-6088	0.521090895
hsa-miR-4488	0.5235271
hsa-miR-1234-3p	0.525426477
hsa-miR-296-5p	0.527899474
hsa-miR-3135b	0.529419636
hsa-miR-6848-5p	0.531763617
hsa-miR-3619-5p	0.531902063
hsa-miR-297	0.533239905
hsa-miR-574-5p	0.534715224
hsa-miR-103a-3p	0.537923321
hsa-miR-1908-5p	0.538822573
hsa-miR-126-5p	0.539370902
hsa-miR-30e-5p	0.540038281
hsa-miR-1298-3p	0.542752346
hsa-miR-7975	0.543107466
hsa-miR-6849-5p	0.545694944
hsa-miR-619-5p	0.546275904
hsa-miR-6860	0.547213383
hsa-miR-3529-3p	0.547717268
hsa-miR-503-5p	0.548254983
hsa-miR-933	0.549984854
hsa-miR-3960	0.553359926
hsa-miR-3197	0.553575773
hsa-miR-4644	0.553616108
hsa-miR-6791-3p	0.554936165
hsa-miR-548t-3p	0.557102806
hsa-miR-548aa	0.557102806
hsa-miR-3187-5p	0.557707166
hsa-miR-6739-5p	0.557818052
hsa-miR-4286	0.557893731
hsa-miR-4438	0.558680327
hsa-miR-4502	0.562055428
hsa-miR-181a-5p	0.5633308
hsa-miR-4681	0.569260102
hsa-miR-6087	0.569314471
hsa-miR-5589-3p	0.571704709
hsa-miR-8069	0.574793182
hsa-miR-1260b	0.575304933
hsa-miR-3927-5p	0.575427486
hsa-miR-1275	0.578467592
hsa-miR-210-5p	0.58521179
hsa-miR-4720-5p	0.585823844
hsa-miR-7108-3p	0.585967492
hsa-miR-4462	0.587206673
hsa-miR-3123	0.58890708
hsa-miR-4711-5p	0.590278004
hsa-miR-144-5p	0.590478056
hsa-miR-6756-3p	0.594399272
hsa-miR-551b-5p	0.594484939
hsa-miR-548ap-3p	0.59450423
hsa-miR-451a	0.594841932
hsa-miR-4800-5p	0.596780474
hsa-miR-6816-5p	0.59780496
hsa-miR-548ao-3p	0.600907361
hsa-miR-4445-3p	0.601012851
hsa-miR-607	0.601799459
hsa-miR-550b-2-5p	0.604565658
hsa-miR-3653	0.604737488
hsa-miR-4476	0.609306683
hsa-miR-4769-3p	0.609685109
hsa-miR-6777-5p	0.610509002
hsa-miR-6126	0.612943059
hsa-miR-1180-5p	0.614129127
hsa-miR-548an	0.615964566
hsa-miR-4731-3p	0.616620439
hsa-miR-3912-3p	0.616726803
hsa-miR-548o-3p	0.619047749
hsa-miR-4467	0.619841561
hsa-miR-2116-3p	0.620954507
hsa-miR-574-3p	0.621990103
hsa-miR-6769b-3p	0.622143713
hsa-miR-494-3p	0.62446973
hsa-miR-1292-3p	0.626031769
hsa-miR-628-5p	0.626097518
hsa-miR-1237-5p	0.627678188
hsa-miR-6880-3p	0.62952438
hsa-miR-4276	0.632169192
hsa-miR-6089	0.633087494
hsa-miR-4287	0.63398067
hsa-miR-1910-5p	0.634031629
hsa-miR-99b-5p	0.634730319
hsa-miR-498	0.636228465
hsa-miR-4251	0.639001988
hsa-miR-634	0.639527506
hsa-miR-4279	0.641588746
hsa-miR-6858-5p	0.641821735
hsa-miR-6069	0.643536174
hsa-miR-6729-3p	0.643632981
hsa-miR-4433b-3p	0.645054445
hsa-miR-6085	0.646717276
hsa-miR-185-5p	0.646879774
hsa-miR-6787-5p	0.652796944
hsa-miR-5010-5p	0.653729687
hsa-miR-4304	0.654759288
hsa-miR-638	0.658875003
hsa-miR-4750-3p	0.661014243
hsa-miR-4466	0.661784554
hsa-miR-4999-3p	0.664852877
hsa-miR-6715a-3p	0.665159252
hsa-miR-6782-5p	0.666459068
hsa-miR-6780a-5p	0.668365614
hsa-miR-7844-5p	0.670164125
hsa-miR-383-3p	0.670788545
hsa-miR-2053	0.672233496
hsa-miR-4267	0.672938939
hsa-miR-6763-5p	0.674521756
hsa-miR-6805-3p	0.674717087
hsa-miR-5699-5p	0.676821891
hsa-miR-6718-5p	0.6773383
hsa-miR-1306-5p	0.679067863
hsa-miR-4735-3p	0.680542422
hsa-miR-5001-5p	0.682392425
hsa-miR-4319	0.682643447
hsa-miR-4516	0.683113994
hsa-miR-3665	0.68314165
hsa-miR-4532	0.688473843
hsa-miR-6779-5p	0.693324458
hsa-miR-4632-5p	0.693405782
hsa-miR-6729-5p	0.698687083
hsa-miR-548y	0.70097
hsa-miR-3940-5p	0.70120145
hsa-miR-27b-3p	0.701897777
hsa-miR-6727-5p	0.703439118
hsa-miR-6850-5p	0.703936151
hsa-miR-7977	0.704924344
hsa-miR-4733-3p	0.705681999
hsa-miR-4768-3p	0.706030606
hsa-miR-6791-5p	0.707041097
hsa-miR-559	0.709381214
hsa-miR-509-5p	0.712742834
hsa-miR-455-3p	0.71332503
hsa-miR-616-5p	0.713639882
hsa-miR-7114-5p	0.715218981
hsa-miR-149-3p	0.724143216
hsa-miR-5093	0.726313423
hsa-miR-26a-5p	0.730380632
hsa-miR-4780	0.730872606
hsa-miR-378h	0.734626783
hsa-miR-595	0.736003418
hsa-miR-7152-5p	0.736983288
hsa-miR-6775-5p	0.737061789
hsa-miR-4253	0.738860451
hsa-miR-744-5p	0.740633057
hsa-miR-3940-3p	0.74097474
hsa-miR-4283	0.741870664
hsa-miR-193a-5p	0.74757103
hsa-miR-6796-3p	0.75095606
hsa-miR-4725-5p	0.75146608
hsa-miR-4672	0.752834989
hsa-miR-199a-5p	0.753090396
hsa-miR-1281	0.75869758
hsa-miR-4789-3p	0.758834093
hsa-miR-885-3p	0.759538186
hsa-miR-24-3p	0.760320822
hsa-miR-4285	0.76180579
hsa-miR-1295b-5p	0.765612849
hsa-miR-4668-3p	0.766597961
hsa-miR-6799-5p	0.769027528
hsa-miR-6511a-5p	0.774167834
hsa-miR-6812-3p	0.776277155
hsa-miR-6752-5p	0.778670599
hsa-miR-4434	0.783152142
hsa-miR-6786-5p	0.783500502
hsa-miR-6789-5p	0.783812352
hsa-miR-190a-3p	0.783856643
hsa-miR-6810-5p	0.785505528
hsa-miR-6743-5p	0.78605691
hsa-miR-324-5p	0.786571141
hsa-miR-6889-3p	0.787432768
hsa-miR-573	0.797440797
hsa-miR-4497	0.802558662
hsa-miR-3166	0.805153024
hsa-miR-7704	0.805265895
hsa-miR-4433-3p	0.805404327
hsa-miR-6075	0.806479323
hsa-miR-3200-3p	0.808858015
hsa-miR-8067	0.809914215
hsa-miR-3620-5p	0.815110445
hsa-miR-4454	0.819119611
hsa-miR-4708-5p	0.820260009
hsa-miR-6078	0.820436559
hsa-miR-1911-3p	0.821579164
hsa-miR-5010-3p	0.830472487
hsa-miR-7153-3p	0.830917386
hsa-miR-1263	0.831157419
hsa-miR-6778-5p	0.836796164
hsa-miR-6765-5p	0.83872043
hsa-miR-6749-5p	0.838824978
hsa-miR-7110-5p	0.839938422
hsa-miR-6077	0.846059305
hsa-miR-3926	0.851010668
hsa-miR-150-5p	0.851902015
hsa-miR-4734	0.855012703
hsa-miR-4539	0.855163625
hsa-miR-6813-3p	0.855231745
hsa-miR-6868-5p	0.857172502
hsa-miR-1587	0.857413888
hsa-miR-548j-3p	0.858865221
hsa-miR-6076	0.860769616
hsa-miR-5006-5p	0.861701063
hsa-miR-15b-5p	0.862210465
hsa-miR-3151-3p	0.863779564
hsa-miR-4695-5p	0.867658058
hsa-miR-4687-5p	0.868567933
hsa-miR-6838-5p	0.869283351
hsa-miR-4690-5p	0.869622657
hsa-miR-151a-5p	0.872224878
hsa-miR-6750-5p	0.875984158
hsa-miR-6800-5p	0.877445638
hsa-miR-1249	0.881327872
hsa-miR-6819-5p	0.883655189
hsa-miR-4429	0.886797907
hsa-miR-181b-3p	0.887243024
hsa-miR-23a-3p	0.88824842
hsa-miR-3064-5p	0.899560595
hsa-miR-6783-5p	0.901390662
hsa-miR-660-5p	0.901515928
hsa-miR-1343-5p	0.902002331
hsa-miR-4674	0.903365178
hsa-miR-4484	0.903975907
hsa-miR-4640-3p	0.904745373
hsa-miR-1273g-3p	0.908891215
hsa-miR-6724-5p	0.909358779
hsa-miR-3195	0.910595978
hsa-miR-3621	0.913902459
hsa-miR-155-3p	0.914491866
hsa-miR-6850-3p	0.914499163
hsa-miR-3919	0.9168434
hsa-miR-187-5p	0.917302191
hsa-miR-376b-5p	0.918894899
hsa-miR-342-3p	0.919363469
hsa-miR-139-3p	0.919366927
hsa-miR-6824-5p	0.924262963
hsa-miR-376c-5p	0.926267405
hsa-miR-4649-5p	0.92779283
hsa-miR-1470	0.927825312
hsa-let-7a-5p	0.932073269
hsa-miR-3065-3p	0.932758166
hsa-miR-4793-3p	0.933645921
hsa-miR-4687-3p	0.933945656
hsa-miR-6132	0.93454014
hsa-miR-1233-5p	0.938237855
hsa-miR-3147	0.939754828
hsa-miR-4463	0.941426796
hsa-miR-4275	0.949127955
hsa-miR-6741-5p	0.949424012
hsa-miR-6780b-5p	0.95118038
hsa-miR-3613-5p	0.955210478
hsa-miR-532-3p	0.95531637
hsa-miR-5094	0.955380098
hsa-miR-6892-3p	0.955498438
hsa-miR-3914	0.956497363
hsa-miR-200b-5p	0.959060807
hsa-miR-378b	0.960833999
hsa-miR-548at-3p	0.961641689
hsa-miR-497-3p	0.962534059
hsa-miR-371b-5p	0.962722217
hsa-miR-32-5p	0.963404873
hsa-miR-488-5p	0.96447357
hsa-miR-7154-5p	0.964696398
hsa-miR-6784-3p	0.965660243
hsa-miR-6776-5p	0.967856985
hsa-miR-6131	0.968083158
hsa-miR-4633-5p	0.968270173
hsa-miR-4433-5p	0.968929128
hsa-miR-6794-3p	0.970296626
hsa-miR-519d-5p	0.971711659
hsa-miR-107	0.971754831
hsa-miR-4708-3p	0.972150615
hsa-miR-328-5p	0.972289672
hsa-miR-23b-3p	0.973867186
hsa-miR-4310	0.97868535
hsa-miR-4701-3p	0.979392335
hsa-miR-570-3p	0.980708126
hsa-miR-3667-5p	0.983356939
hsa-miR-1307-3p	0.983960899
hsa-miR-21-3p	0.98408999
hsa-miR-6752-3p	0.98466013
hsa-miR-6821-5p	0.985575435
hsa-miR-1273h-3p	0.986529801
hsa-miR-6879-5p	0.986638564
hsa-miR-877-5p	0.987630507
hsa-miR-6511b-5p	0.988098498
hsa-miR-6798-5p	0.98829228
hsa-miR-6890-3p	0.989873512
hsa-miR-6797-3p	0.991462951
hsa-miR-323a-3p	0.992157043
hsa-miR-6785-5p	0.992187486
hsa-miR-4791	0.996644277
hsa-miR-191-5p	0.99742137
hsa-miR-6771-5p	0.998015147
hsa-miR-185-3p	0.998513609
hsa-miR-1324	0.999658991
hsa-let-7a-2-3p	1
hsa-let-7d-3p	1
hsa-let-7e-5p	1
hsa-let-7f-5p	1
hsa-miR-15a-3p	1
hsa-miR-16-1-3p	1
hsa-miR-17-3p	1
hsa-miR-18a-3p	1
hsa-miR-19a-5p	1
hsa-miR-19b-1-5p	1
hsa-miR-19b-2-5p	1
hsa-miR-20a-3p	1
hsa-miR-21-5p	1
hsa-miR-22-5p	1
hsa-miR-23a-5p	1
hsa-miR-24-1-5p	1
hsa-miR-24-2-5p	1
hsa-miR-26b-5p	1
hsa-miR-27a-5p	1
hsa-miR-28-5p	1
hsa-miR-28-3p	1
hsa-miR-30a-3p	1
hsa-miR-31-5p	1
hsa-miR-31-3p	1
hsa-miR-32-3p	1
hsa-miR-33a-3p	1
hsa-miR-92a-1-5p	1
hsa-miR-92a-2-5p	1
hsa-miR-95-5p	1
hsa-miR-95-3p	1
hsa-miR-96-5p	1
hsa-miR-96-3p	1
hsa-miR-98-5p	1
hsa-miR-99a-5p	1
hsa-miR-99a-3p	1
hsa-miR-100-5p	1
hsa-miR-100-3p	1
hsa-miR-101-5p	1
hsa-miR-101-3p	1
hsa-miR-29b-1-5p	1
hsa-miR-29b-3p	1
hsa-miR-29b-2-5p	1
hsa-miR-103a-2-5p	1
hsa-miR-105-3p	1
hsa-miR-196a-5p	1
hsa-miR-197-5p	1
hsa-miR-198	1
hsa-miR-199a-3p	1
hsa-miR-129-5p	1
hsa-miR-148a-5p	1
hsa-miR-148a-3p	1
hsa-miR-30c-5p	1
hsa-miR-30c-2-3p	1
hsa-miR-30d-3p	1
hsa-miR-139-5p	1
hsa-miR-147a	1
hsa-miR-7-5p	1
hsa-miR-10a-5p	1
hsa-miR-34a-5p	1
hsa-miR-181b-5p	1
hsa-miR-181c-3p	1
hsa-miR-182-5p	1
hsa-miR-182-3p	1
hsa-miR-183-5p	1
hsa-miR-187-3p	1
hsa-miR-199b-3p	1
hsa-miR-203a	1
hsa-miR-205-5p	1
hsa-miR-205-3p	1
hsa-miR-211-3p	1
hsa-miR-212-3p	1
hsa-miR-214-5p	1
hsa-miR-215-5p	1
hsa-miR-215-3p	1
hsa-miR-216a-5p	1
hsa-miR-216a-3p	1
hsa-miR-217	1
hsa-miR-218-5p	1
hsa-miR-218-1-3p	1
hsa-miR-218-2-3p	1
hsa-miR-219a-5p	1
hsa-miR-219a-1-3p	1
hsa-miR-222-5p	1
hsa-miR-223-5p	1
hsa-miR-224-5p	1
hsa-miR-224-3p	1
hsa-miR-200b-3p	1
hsa-let-7g-3p	1
hsa-let-7i-3p	1
hsa-miR-1	1
hsa-miR-15b-3p	1
hsa-miR-27b-5p	1
hsa-miR-30b-5p	1
hsa-miR-30b-3p	1
hsa-miR-124-5p	1
hsa-miR-124-3p	1
hsa-miR-125b-5p	1
hsa-miR-125b-1-3p	1
hsa-miR-128-1-5p	1
hsa-miR-130a-5p	1
hsa-miR-132-5p	1
hsa-miR-132-3p	1
hsa-miR-133a-5p	1
hsa-miR-133a-3p	1
hsa-miR-135a-5p	1
hsa-miR-135a-3p	1
hsa-miR-137	1
hsa-miR-138-5p	1
hsa-miR-138-2-3p	1
hsa-miR-140-5p	1
hsa-miR-141-5p	1
hsa-miR-141-3p	1
hsa-miR-142-3p	1
hsa-miR-143-5p	1
hsa-miR-143-3p	1
hsa-miR-144-3p	1
hsa-miR-145-3p	1
hsa-miR-152-5p	1
hsa-miR-152-3p	1
hsa-miR-153-3p	1
hsa-miR-153-5p	1
hsa-miR-191-3p	1
hsa-miR-9-5p	1
hsa-miR-9-3p	1
hsa-miR-125a-3p	1
hsa-miR-125b-2-3p	1
hsa-miR-127-5p	1
hsa-miR-134-3p	1
hsa-miR-136-5p	1
hsa-miR-138-1-3p	1
hsa-miR-146a-3p	1
hsa-miR-149-5p	1
hsa-miR-150-3p	1
hsa-miR-154-5p	1
hsa-miR-154-3p	1
hsa-miR-184	1
hsa-miR-186-5p	1
hsa-miR-186-3p	1
hsa-miR-188-3p	1
hsa-miR-190a-5p	1
hsa-miR-193a-3p	1
hsa-miR-206	1
hsa-miR-200c-3p	1
hsa-miR-128-2-5p	1
hsa-miR-194-3p	1
hsa-miR-29c-5p	1
hsa-miR-29c-3p	1
hsa-miR-30c-1-3p	1
hsa-miR-200a-3p	1
hsa-miR-302a-5p	1
hsa-miR-302a-3p	1
hsa-miR-219a-2-3p	1
hsa-miR-34b-5p	1
hsa-miR-34c-5p	1
hsa-miR-34c-3p	1
hsa-miR-299-3p	1
hsa-miR-301a-5p	1
hsa-miR-301a-3p	1
hsa-miR-99b-3p	1
hsa-miR-130b-5p	1
hsa-miR-30e-3p	1
hsa-miR-361-3p	1
hsa-miR-362-5p	1
hsa-miR-363-5p	1
hsa-miR-365b-5p	1
hsa-miR-302b-5p	1
hsa-miR-302b-3p	1
hsa-miR-302c-5p	1
hsa-miR-302c-3p	1
hsa-miR-302d-5p	1
hsa-miR-302d-3p	1
hsa-miR-367-5p	1
hsa-miR-367-3p	1
hsa-miR-369-5p	1
hsa-miR-369-3p	1
hsa-miR-370-5p	1
hsa-miR-370-3p	1
hsa-miR-371a-5p	1
hsa-miR-371a-3p	1
hsa-miR-372-3p	1
hsa-miR-373-5p	1
hsa-miR-373-3p	1
hsa-miR-374a-3p	1
hsa-miR-375	1
hsa-miR-376a-5p	1
hsa-miR-376a-3p	1
hsa-miR-377-5p	1
hsa-miR-378a-5p	1
hsa-miR-379-5p	1
hsa-miR-379-3p	1
hsa-miR-380-5p	1
hsa-miR-380-3p	1
hsa-miR-381-5p	1
hsa-miR-381-3p	1
hsa-miR-382-5p	1
hsa-miR-383-5p	1
hsa-miR-340-3p	1
hsa-miR-330-5p	1
hsa-miR-330-3p	1
hsa-miR-328-3p	1
hsa-miR-342-5p	1
hsa-miR-337-5p	1
hsa-miR-323a-5p	1
hsa-miR-326	1
hsa-miR-135b-5p	1
hsa-miR-135b-3p	1
hsa-miR-148b-3p	1
hsa-miR-331-5p	1
hsa-miR-338-3p	1
hsa-miR-339-5p	1
hsa-miR-335-3p	1
hsa-miR-133b	1
hsa-miR-325	1
hsa-miR-345-5p	1
hsa-miR-384	1
hsa-miR-196b-5p	1
hsa-miR-196b-3p	1
hsa-miR-424-5p	1
hsa-miR-425-3p	1
hsa-miR-18b-5p	1
hsa-miR-18b-3p	1
hsa-miR-20b-3p	1
hsa-miR-448	1
hsa-miR-429	1
hsa-miR-449a	1
hsa-miR-450a-5p	1
hsa-miR-450a-1-3p	1
hsa-miR-431-5p	1
hsa-miR-431-3p	1
hsa-miR-433-5p	1
hsa-miR-433-3p	1
hsa-miR-329-5p	1
hsa-miR-452-5p	1
hsa-miR-452-3p	1
hsa-miR-409-5p	1
hsa-miR-409-3p	1
hsa-miR-412-5p	1
hsa-miR-412-3p	1
hsa-miR-410-5p	1
hsa-miR-410-3p	1
hsa-miR-483-5p	1
hsa-miR-483-3p	1
hsa-miR-484	1
hsa-miR-485-5p	1
hsa-miR-485-3p	1
hsa-miR-487a-5p	1
hsa-miR-487a-3p	1
hsa-miR-489-5p	1
hsa-miR-489-3p	1
hsa-miR-490-5p	1
hsa-miR-490-3p	1
hsa-miR-491-5p	1
hsa-miR-511-5p	1
hsa-miR-146b-5p	1
hsa-miR-146b-3p	1
hsa-miR-492	1
hsa-miR-493-5p	1
hsa-miR-493-3p	1
hsa-miR-432-5p	1
hsa-miR-432-3p	1
hsa-miR-494-5p	1
hsa-miR-495-5p	1
hsa-miR-496	1
hsa-miR-193b-5p	1
hsa-miR-193b-3p	1
hsa-miR-497-5p	1
hsa-miR-181d-5p	1
hsa-miR-181d-3p	1
hsa-miR-512-3p	1
hsa-miR-520e	1
hsa-miR-515-3p	1
hsa-miR-519e-5p	1
hsa-miR-519e-3p	1
hsa-miR-520f-3p	1
hsa-miR-519c-5p	1
hsa-miR-519c-3p	1
hsa-miR-520a-5p	1
hsa-miR-520a-3p	1
hsa-miR-526b-5p	1
hsa-miR-526b-3p	1
hsa-miR-519b-5p	1
hsa-miR-519b-3p	1
hsa-miR-525-5p	1
hsa-miR-525-3p	1
hsa-miR-523-5p	1
hsa-miR-523-3p	1
hsa-miR-518f-5p	1
hsa-miR-518f-3p	1
hsa-miR-520b	1
hsa-miR-526a	1
hsa-miR-520c-5p	1
hsa-miR-520c-3p	1
hsa-miR-518c-5p	1
hsa-miR-518c-3p	1
hsa-miR-524-5p	1
hsa-miR-524-3p	1
hsa-miR-517-5p	1
hsa-miR-517a-3p	1
hsa-miR-519d-3p	1
hsa-miR-521	1
hsa-miR-520d-5p	1
hsa-miR-520d-3p	1
hsa-miR-517b-3p	1
hsa-miR-520g-5p	1
hsa-miR-520g-3p	1
hsa-miR-516b-5p	1
hsa-miR-516b-3p	1
hsa-miR-518e-5p	1
hsa-miR-518e-3p	1
hsa-miR-518a-5p	1
hsa-miR-518a-3p	1
hsa-miR-518d-5p	1
hsa-miR-518d-3p	1
hsa-miR-517c-3p	1
hsa-miR-520h	1
hsa-miR-522-5p	1
hsa-miR-522-3p	1
hsa-miR-519a-5p	1
hsa-miR-519a-3p	1
hsa-miR-527	1
hsa-miR-516a-5p	1
hsa-miR-516a-3p	1
hsa-miR-499a-5p	1
hsa-miR-500a-5p	1
hsa-miR-501-5p	1
hsa-miR-501-3p	1
hsa-miR-502-5p	1
hsa-miR-450a-2-3p	1
hsa-miR-503-3p	1
hsa-miR-504-5p	1
hsa-miR-504-3p	1
hsa-miR-505-3p	1
hsa-miR-513a-5p	1
hsa-miR-513a-3p	1
hsa-miR-506-5p	1
hsa-miR-506-3p	1
hsa-miR-507	1
hsa-miR-508-5p	1
hsa-miR-508-3p	1
hsa-miR-509-3p	1
hsa-miR-510-5p	1
hsa-miR-510-3p	1
hsa-miR-514a-5p	1
hsa-miR-514a-3p	1
hsa-miR-455-5p	1
hsa-miR-539-5p	1
hsa-miR-544a	1
hsa-miR-545-5p	1
hsa-miR-545-3p	1
hsa-miR-376a-2-5p	1
hsa-miR-487b-5p	1
hsa-miR-487b-3p	1
hsa-miR-551a	1
hsa-miR-552-5p	1
hsa-miR-552-3p	1
hsa-miR-553	1
hsa-miR-554	1
hsa-miR-555	1
hsa-miR-556-5p	1
hsa-miR-556-3p	1
hsa-miR-557	1
hsa-miR-558	1
hsa-miR-561-5p	1
hsa-miR-561-3p	1
hsa-miR-562	1
hsa-miR-563	1
hsa-miR-566	1
hsa-miR-568	1
hsa-miR-551b-3p	1
hsa-miR-569	1
hsa-miR-570-5p	1
hsa-miR-571	1
hsa-miR-572	1
hsa-miR-575	1
hsa-miR-576-5p	1
hsa-miR-578	1
hsa-miR-579-3p	1
hsa-miR-580-5p	1
hsa-miR-580-3p	1
hsa-miR-581	1
hsa-miR-582-5p	1
hsa-miR-582-3p	1
hsa-miR-585-5p	1
hsa-miR-585-3p	1
hsa-miR-586	1
hsa-miR-587	1
hsa-miR-548b-5p	1
hsa-miR-588	1
hsa-miR-589-5p	1
hsa-miR-589-3p	1
hsa-miR-550a-3p	1
hsa-miR-590-5p	1
hsa-miR-590-3p	1
hsa-miR-591	1
hsa-miR-592	1
hsa-miR-593-5p	1
hsa-miR-593-3p	1
hsa-miR-596	1
hsa-miR-597-5p	1
hsa-miR-597-3p	1
hsa-miR-598-5p	1
hsa-miR-598-3p	1
hsa-miR-599	1
hsa-miR-548a-5p	1
hsa-miR-601	1
hsa-miR-605-3p	1
hsa-miR-608	1
hsa-miR-609	1
hsa-miR-611	1
hsa-miR-612	1
hsa-miR-613	1
hsa-miR-614	1
hsa-miR-615-5p	1
hsa-miR-615-3p	1
hsa-miR-616-3p	1
hsa-miR-548c-5p	1
hsa-miR-617	1
hsa-miR-618	1
hsa-miR-619-3p	1
hsa-miR-620	1
hsa-miR-621	1
hsa-miR-622	1
hsa-miR-623	1
hsa-miR-624-5p	1
hsa-miR-624-3p	1
hsa-miR-626	1
hsa-miR-627-3p	1
hsa-miR-628-3p	1
hsa-miR-629-3p	1
hsa-miR-630	1
hsa-miR-631	1
hsa-miR-33b-5p	1
hsa-miR-33b-3p	1
hsa-miR-632	1
hsa-miR-636	1
hsa-miR-637	1
hsa-miR-639	1
hsa-miR-640	1
hsa-miR-642a-5p	1
hsa-miR-642a-3p	1
hsa-miR-643	1
hsa-miR-644a	1
hsa-miR-645	1
hsa-miR-646	1
hsa-miR-647	1
hsa-miR-648	1
hsa-miR-649	1
hsa-miR-651-5p	1
hsa-miR-651-3p	1
hsa-miR-652-5p	1
hsa-miR-548d-5p	1
hsa-miR-661	1
hsa-miR-662	1
hsa-miR-449b-5p	1
hsa-miR-653-5p	1
hsa-miR-653-3p	1
hsa-miR-411-5p	1
hsa-miR-411-3p	1
hsa-miR-654-5p	1
hsa-miR-654-3p	1
hsa-miR-655-5p	1
hsa-miR-655-3p	1
hsa-miR-549a	1
hsa-miR-657	1
hsa-miR-658	1
hsa-miR-659-5p	1
hsa-miR-659-3p	1
hsa-miR-421	1
hsa-miR-542-5p	1
hsa-miR-758-5p	1
hsa-miR-758-3p	1
hsa-miR-1264	1
hsa-miR-671-5p	1
hsa-miR-671-3p	1
hsa-miR-668-3p	1
hsa-miR-767-5p	1
hsa-miR-1224-5p	1
hsa-miR-1296-5p	1
hsa-miR-1296-3p	1
hsa-miR-1468-5p	1
hsa-miR-1301-5p	1
hsa-miR-1301-3p	1
hsa-miR-454-3p	1
hsa-miR-1185-5p	1
hsa-miR-1185-2-3p	1
hsa-miR-449c-5p	1
hsa-miR-449c-3p	1
hsa-miR-1283	1
hsa-miR-769-5p	1
hsa-miR-769-3p	1
hsa-miR-378d	1
hsa-miR-1185-1-3p	1
hsa-miR-670-3p	1
hsa-miR-1298-5p	1
hsa-miR-2113	1
hsa-miR-761	1
hsa-miR-764	1
hsa-miR-759	1
hsa-miR-765	1
hsa-miR-770-5p	1
hsa-miR-675-5p	1
hsa-miR-675-3p	1
hsa-miR-298	1
hsa-miR-891a-3p	1
hsa-miR-300	1
hsa-miR-892a	1
hsa-miR-450b-3p	1
hsa-miR-891b	1
hsa-miR-888-3p	1
hsa-miR-892b	1
hsa-miR-541-5p	1
hsa-miR-541-3p	1
hsa-miR-889-5p	1
hsa-miR-889-3p	1
hsa-miR-875-5p	1
hsa-miR-875-3p	1
hsa-miR-876-5p	1
hsa-miR-876-3p	1
hsa-miR-708-5p	1
hsa-miR-708-3p	1
hsa-miR-147b	1
hsa-miR-190b	1
hsa-miR-744-3p	1
hsa-miR-887-5p	1
hsa-miR-887-3p	1
hsa-miR-873-5p	1
hsa-miR-873-3p	1
hsa-miR-543	1
hsa-miR-374b-5p	1
hsa-miR-374b-3p	1
hsa-miR-301b	1
hsa-miR-216b-3p	1
hsa-miR-208b-5p	1
hsa-miR-208b-3p	1
hsa-miR-922	1
hsa-miR-924	1
hsa-miR-509-3-5p	1
hsa-miR-934	1
hsa-miR-936	1
hsa-miR-937-3p	1
hsa-miR-938	1
hsa-miR-939-3p	1
hsa-miR-941	1
hsa-miR-942-5p	1
hsa-miR-942-3p	1
hsa-miR-943	1
hsa-miR-944	1
hsa-miR-1178-5p	1
hsa-miR-1178-3p	1
hsa-miR-1179	1
hsa-miR-1182	1
hsa-miR-1226-3p	1
hsa-miR-1227-3p	1
hsa-miR-1229-5p	1
hsa-miR-1229-3p	1
hsa-miR-1236-5p	1
hsa-miR-1237-3p	1
hsa-miR-1238-5p	1
hsa-miR-1238-3p	1
hsa-miR-1200	1
hsa-miR-1202	1
hsa-miR-1203	1
hsa-miR-663b	1
hsa-miR-1204	1
hsa-miR-1205	1
hsa-miR-1206	1
hsa-miR-1207-3p	1
hsa-miR-1208	1
hsa-miR-1285-5p	1
hsa-miR-1285-3p	1
hsa-miR-1286	1
hsa-miR-1287-5p	1
hsa-miR-1287-3p	1
hsa-miR-1289	1
hsa-miR-1290	1
hsa-miR-1291	1
hsa-miR-548k	1
hsa-miR-1293	1
hsa-miR-1294	1
hsa-miR-1295a	1
hsa-miR-1297	1
hsa-miR-1299	1
hsa-miR-548l	1
hsa-miR-1302	1
hsa-miR-1303	1
hsa-miR-1304-5p	1
hsa-miR-1304-3p	1
hsa-miR-1305	1
hsa-miR-1243	1
hsa-miR-548f-5p	1
hsa-miR-1244	1
hsa-miR-1245a	1
hsa-miR-1248	1
hsa-miR-1251-5p	1
hsa-miR-1251-3p	1
hsa-miR-1253	1
hsa-miR-1254	1
hsa-miR-1256	1
hsa-miR-1257	1
hsa-miR-1258	1
hsa-miR-548g-5p	1
hsa-miR-1262	1
hsa-miR-548m	1
hsa-miR-1266-5p	1
hsa-miR-1266-3p	1
hsa-miR-1269a	1
hsa-miR-1270	1
hsa-miR-1273a	1
hsa-miR-548h-5p	1
hsa-miR-1276	1
hsa-miR-302e	1
hsa-miR-1277-5p	1
hsa-miR-1277-3p	1
hsa-miR-548i	1
hsa-miR-1282	1
hsa-miR-1284	1
hsa-miR-1288-5p	1
hsa-miR-1288-3p	1
hsa-miR-1292-5p	1
hsa-miR-1252-5p	1
hsa-miR-1255b-5p	1
hsa-miR-664a-5p	1
hsa-miR-664a-3p	1
hsa-miR-1307-5p	1
hsa-miR-513b-5p	1
hsa-miR-513b-3p	1
hsa-miR-513c-5p	1
hsa-miR-513c-3p	1
hsa-miR-1321	1
hsa-miR-1322	1
hsa-miR-1471	1
hsa-miR-1537-5p	1
hsa-miR-1537-3p	1
hsa-miR-1538	1
hsa-miR-1539	1
hsa-miR-103b	1
hsa-miR-1827	1
hsa-miR-1910-3p	1
hsa-miR-1911-5p	1
hsa-miR-1912	1
hsa-miR-1914-3p	1
hsa-miR-1915-5p	1
hsa-miR-1972	1
hsa-miR-1973	1
hsa-miR-2052	1
hsa-miR-2054	1
hsa-miR-2114-3p	1
hsa-miR-2115-5p	1
hsa-miR-2115-3p	1
hsa-miR-2116-5p	1
hsa-miR-2117	1
hsa-miR-548q	1
hsa-miR-2276-5p	1
hsa-miR-2276-3p	1
hsa-miR-2277-3p	1
hsa-miR-2278	1
hsa-miR-2681-5p	1
hsa-miR-2681-3p	1
hsa-miR-711	1
hsa-miR-718	1
hsa-miR-2909	1
hsa-miR-3115	1
hsa-miR-3116	1
hsa-miR-3117-5p	1
hsa-miR-3117-3p	1
hsa-miR-3118	1
hsa-miR-3119	1
hsa-miR-3120-5p	1
hsa-miR-3120-3p	1
hsa-miR-3121-5p	1
hsa-miR-3121-3p	1
hsa-miR-3122	1
hsa-miR-3124-3p	1
hsa-miR-548s	1
hsa-miR-3125	1
hsa-miR-3126-5p	1
hsa-miR-3126-3p	1
hsa-miR-3127-5p	1
hsa-miR-3127-3p	1
hsa-miR-3129-5p	1
hsa-miR-3130-5p	1
hsa-miR-3130-3p	1
hsa-miR-3131	1
hsa-miR-3132	1
hsa-miR-3134	1
hsa-miR-3135a	1
hsa-miR-3136-3p	1
hsa-miR-544b	1
hsa-miR-3137	1
hsa-miR-3138	1
hsa-miR-3139	1
hsa-miR-3140-3p	1
hsa-miR-548t-5p	1
hsa-miR-3142	1
hsa-miR-3143	1
hsa-miR-3144-5p	1
hsa-miR-3144-3p	1
hsa-miR-3145-3p	1
hsa-miR-1273c	1
hsa-miR-3146	1
hsa-miR-548v	1
hsa-miR-3150a-3p	1
hsa-miR-3152-5p	1
hsa-miR-3074-5p	1
hsa-miR-3074-3p	1
hsa-miR-3154	1
hsa-miR-3155a	1
hsa-miR-3156-5p	1
hsa-miR-3157-5p	1
hsa-miR-3158-5p	1
hsa-miR-3158-3p	1
hsa-miR-3159	1
hsa-miR-3160-5p	1
hsa-miR-3161	1
hsa-miR-3162-5p	1
hsa-miR-3164	1
hsa-miR-3165	1
hsa-miR-3167	1
hsa-miR-3168	1
hsa-miR-3169	1
hsa-miR-3170	1
hsa-miR-3171	1
hsa-miR-3173-5p	1
hsa-miR-3173-3p	1
hsa-miR-1193	1
hsa-miR-323b-5p	1
hsa-miR-3174	1
hsa-miR-3175	1
hsa-miR-3176	1
hsa-miR-3177-5p	1
hsa-miR-3177-3p	1
hsa-miR-3179	1
hsa-miR-3180-3p	1
hsa-miR-548w	1
hsa-miR-3181	1
hsa-miR-3182	1
hsa-miR-3183	1
hsa-miR-3184-5p	1
hsa-miR-3184-3p	1
hsa-miR-3186-5p	1
hsa-miR-3186-3p	1
hsa-miR-3187-3p	1
hsa-miR-3189-5p	1
hsa-miR-3190-3p	1
hsa-miR-3191-5p	1
hsa-miR-3191-3p	1
hsa-miR-3192-5p	1
hsa-miR-3192-3p	1
hsa-miR-3193	1
hsa-miR-3194-5p	1
hsa-miR-3194-3p	1
hsa-miR-548x-5p	1
hsa-miR-3198	1
hsa-miR-3199	1
hsa-miR-3200-5p	1
hsa-miR-514b-3p	1
hsa-miR-3202	1
hsa-miR-1273d	1
hsa-miR-4297	1
hsa-miR-378c	1
hsa-miR-4294	1
hsa-miR-4298	1
hsa-miR-4300	1
hsa-miR-4302	1
hsa-miR-4307	1
hsa-miR-4308	1
hsa-miR-4315	1
hsa-miR-4316	1
hsa-miR-4318	1
hsa-miR-4320	1
hsa-miR-4322	1
hsa-miR-4321	1
hsa-miR-4324	1
hsa-miR-4256	1
hsa-miR-4257	1
hsa-miR-4259	1
hsa-miR-4260	1
hsa-miR-4254	1
hsa-miR-4252	1
hsa-miR-4325	1
hsa-miR-4326	1
hsa-miR-4327	1
hsa-miR-4265	1
hsa-miR-4266	1
hsa-miR-4262	1
hsa-miR-2355-3p	1
hsa-miR-4268	1
hsa-miR-4269	1
hsa-miR-4263	1
hsa-miR-4271	1
hsa-miR-4273	1
hsa-miR-4277	1
hsa-miR-4278	1
hsa-miR-4280	1
hsa-miR-4282	1
hsa-miR-4288	1
hsa-miR-500b-5p	1
hsa-miR-500b-3p	1
hsa-miR-3605-5p	1
hsa-miR-3606-5p	1
hsa-miR-3606-3p	1
hsa-miR-3607-5p	1
hsa-miR-3607-3p	1
hsa-miR-3609	1
hsa-miR-3610	1
hsa-miR-3611	1
hsa-miR-3612	1
hsa-miR-3614-5p	1
hsa-miR-3614-3p	1
hsa-miR-3615	1
hsa-miR-3616-5p	1
hsa-miR-3616-3p	1
hsa-miR-3617-5p	1
hsa-miR-3619-3p	1
hsa-miR-23c	1
hsa-miR-3620-3p	1
hsa-miR-3622a-3p	1
hsa-miR-3622b-3p	1
hsa-miR-3648	1
hsa-miR-3649	1
hsa-miR-3650	1
hsa-miR-3651	1
hsa-miR-3652	1
hsa-miR-3654	1
hsa-miR-3655	1
hsa-miR-3657	1
hsa-miR-3658	1
hsa-miR-1273e	1
hsa-miR-3659	1
hsa-miR-3660	1
hsa-miR-3661	1
hsa-miR-3662	1
hsa-miR-3664-5p	1
hsa-miR-3664-3p	1
hsa-miR-3666	1
hsa-miR-3668	1
hsa-miR-3670	1
hsa-miR-3671	1
hsa-miR-3673	1
hsa-miR-3674	1
hsa-miR-3675-5p	1
hsa-miR-3677-5p	1
hsa-miR-3677-3p	1
hsa-miR-3678-3p	1
hsa-miR-3679-5p	1
hsa-miR-3680-5p	1
hsa-miR-3680-3p	1
hsa-miR-3681-5p	1
hsa-miR-3682-3p	1
hsa-miR-3683	1
hsa-miR-3684	1
hsa-miR-3685	1
hsa-miR-3688-3p	1
hsa-miR-3689a-5p	1
hsa-miR-3689a-3p	1
hsa-miR-3690	1
hsa-miR-3691-5p	1
hsa-miR-3692-5p	1
hsa-miR-3692-3p	1
hsa-miR-3713	1
hsa-miR-3714	1
hsa-miR-3180	1
hsa-miR-3689b-5p	1
hsa-miR-3689b-3p	1
hsa-miR-3908	1
hsa-miR-3909	1
hsa-miR-3911	1
hsa-miR-3912-5p	1
hsa-miR-3913-5p	1
hsa-miR-3913-3p	1
hsa-miR-3917	1
hsa-miR-3150b-3p	1
hsa-miR-3920	1
hsa-miR-3922-5p	1
hsa-miR-3922-3p	1
hsa-miR-3923	1
hsa-miR-3924	1
hsa-miR-3925-3p	1
hsa-miR-676-5p	1
hsa-miR-676-3p	1
hsa-miR-3928-3p	1
hsa-miR-3929	1
hsa-miR-3934-5p	1
hsa-miR-3934-3p	1
hsa-miR-3935	1
hsa-miR-3936	1
hsa-miR-3938	1
hsa-miR-3939	1
hsa-miR-3941	1
hsa-miR-3942-3p	1
hsa-miR-3943	1
hsa-miR-374c-5p	1
hsa-miR-374c-3p	1
hsa-miR-642b-5p	1
hsa-miR-642b-3p	1
hsa-miR-550b-3p	1
hsa-miR-548o-5p	1
hsa-miR-548ab	1
hsa-miR-4417	1
hsa-miR-4419a	1
hsa-miR-378f	1
hsa-miR-4420	1
hsa-miR-4421	1
hsa-miR-4423-5p	1
hsa-miR-378g	1
hsa-miR-4424	1
hsa-miR-4425	1
hsa-miR-4426	1
hsa-miR-4427	1
hsa-miR-4431	1
hsa-miR-4437	1
hsa-miR-4439	1
hsa-miR-4442	1
hsa-miR-4444	1
hsa-miR-4445-5p	1
hsa-miR-4446-5p	1
hsa-miR-4447	1
hsa-miR-4448	1
hsa-miR-4449	1
hsa-miR-4450	1
hsa-miR-548ah-5p	1
hsa-miR-4451	1
hsa-miR-4452	1
hsa-miR-4453	1
hsa-miR-4456	1
hsa-miR-4457	1
hsa-miR-4458	1
hsa-miR-4460	1
hsa-miR-4461	1
hsa-miR-4464	1
hsa-miR-548ai	1
hsa-miR-548aj-5p	1
hsa-miR-4465	1
hsa-miR-4468	1
hsa-miR-4469	1
hsa-miR-4470	1
hsa-miR-4472	1
hsa-miR-4473	1
hsa-miR-4474-5p	1
hsa-miR-4474-3p	1
hsa-miR-4475	1
hsa-miR-4477a	1
hsa-miR-4477b	1
hsa-miR-4478	1
hsa-miR-3689c	1
hsa-miR-3689d	1
hsa-miR-3689e	1
hsa-miR-3689f	1
hsa-miR-4479	1
hsa-miR-3155b	1
hsa-miR-548ak	1
hsa-miR-4480	1
hsa-miR-4482-3p	1
hsa-miR-4483	1
hsa-miR-4485	1
hsa-miR-4489	1
hsa-miR-4491	1
hsa-miR-4493	1
hsa-miR-4494	1
hsa-miR-4495	1
hsa-miR-4496	1
hsa-miR-4500	1
hsa-miR-4501	1
hsa-miR-4503	1
hsa-miR-4504	1
hsa-miR-4509	1
hsa-miR-4510	1
hsa-miR-4511	1
hsa-miR-4512	1
hsa-miR-4513	1
hsa-miR-4514	1
hsa-miR-4515	1
hsa-miR-4517	1
hsa-miR-4518	1
hsa-miR-4519	1
hsa-miR-4520a-5p	1
hsa-miR-4521	1
hsa-miR-4522	1
hsa-miR-4523	1
hsa-miR-4524a-5p	1
hsa-miR-4524a-3p	1
hsa-miR-4525	1
hsa-miR-4526	1
hsa-miR-4527	1
hsa-miR-4528	1
hsa-miR-4529-5p	1
hsa-miR-4531	1
hsa-miR-4533	1
hsa-miR-4534	1
hsa-miR-378i	1
hsa-miR-548am-5p	1
hsa-miR-4536-5p	1
hsa-miR-4537	1
hsa-miR-4538	1
hsa-miR-4540	1
hsa-miR-3972	1
hsa-miR-3973	1
hsa-miR-3975	1
hsa-miR-3976	1
hsa-miR-3977	1
hsa-miR-3978	1
hsa-miR-4632-3p	1
hsa-miR-4633-3p	1
hsa-miR-4635	1
hsa-miR-4636	1
hsa-miR-4637	1
hsa-miR-4638-5p	1
hsa-miR-4638-3p	1
hsa-miR-4639-5p	1
hsa-miR-4640-5p	1
hsa-miR-4641	1
hsa-miR-4642	1
hsa-miR-4643	1
hsa-miR-4645-3p	1
hsa-miR-4646-5p	1
hsa-miR-4648	1
hsa-miR-4649-3p	1
hsa-miR-4650-5p	1
hsa-miR-4650-3p	1
hsa-miR-4652-5p	1
hsa-miR-4652-3p	1
hsa-miR-4653-5p	1
hsa-miR-4653-3p	1
hsa-miR-4654	1
hsa-miR-4658	1
hsa-miR-4659a-3p	1
hsa-miR-4660	1
hsa-miR-4661-5p	1
hsa-miR-4661-3p	1
hsa-miR-4662a-5p	1
hsa-miR-4659b-5p	1
hsa-miR-4659b-3p	1
hsa-miR-4663	1
hsa-miR-4662b	1
hsa-miR-4664-5p	1
hsa-miR-4664-3p	1
hsa-miR-4665-5p	1
hsa-miR-4665-3p	1
hsa-miR-4666a-5p	1
hsa-miR-4667-5p	1
hsa-miR-4667-3p	1
hsa-miR-219b-5p	1
hsa-miR-219b-3p	1
hsa-miR-4670-5p	1
hsa-miR-4670-3p	1
hsa-miR-4671-5p	1
hsa-miR-4671-3p	1
[truncated: 579 more rows]
