# Supplementary material for: Development of a predictive miRNA signature for breast cancer risk among high-risk women
Source: Oncotarget. 2017 Nov 28;8(68):112170–83. doi: 10.18632/oncotarget.22750 (PMC5762501; doi:10.18632/oncotarget.22750)
Supplement: Supplementary file 4 [file oncotarget-08-112170-s004.txt]

# Scripts writen by Nicholas H. Farina and David J. Shirley
# University of Vermont Cancer Center


#### 1. Subtract background from all probesets ####

# The following is run for each sample where the dabg.txt and expression.txt are the summary files from Affymetrix Power Tools.

# open appropriate files into data.frames
dabg <- read.table("dabg.txt", header=TRUE, sep="\t")
expression <- read.table("expression.txt", header=TRUE, sep="\t")
bg.psid <- read.table("AFFX_BkGr.txt", header=TRUE)

# Retain probe and sample IDs
psID <- dabg$probeset_id
sampleID <- colnames(dabg)

# convert data.frames to matrices
dabg.matrix <- as.matrix(dabg)
expression.matrix <- as.matrix(expression)

# Calculate mean of background probesets and subtract from expression values
bg.probes <- expression.matrix[match(bg.psid$probeset_id, expression$probeset_id),]
expression.subBG <- sweep(expression.matrix, 2, colMeans(bg.probes), "-")
expression.subBG[,1] <- psID

# Remove undetectable expression values with DABG < 0.05
dabg.match <- dabg.matrix[match(expression$probeset_id, dabg$probeset_id),]
dabg05 <- ifelse(dabg.match < 0.05, expression.subBG, 0)

# convert to Log2
dabg05.log2 <- log2(dabg05)

#Set values < 0 to 0
dabg05.log2.0 <- ifelse(dabg05.log2 < 0, 0, dabg05.log2)

output <- dabg05.log2.0
output[,1] <- psID

write.csv(output, file="output.csv", row.names=FALSE)


#### 2. Build 1000 models using randomly selected 32 training and 16 validation ####


# The following is run for each set of miRNAs: Top20AUC is the AUC set and ANOVA05 is the ANOVA set.  Comment/uncomment as required.


library(pROC)
library(ggplot2)


#### 2.1. Import data ####


clinical_data <- read.csv('Data files/Profiled samples.csv')

expression_data <- read.csv('Data files/HRBP_sea-bgp_dabg05_log2_24 C-C_hsa miRs.csv')

rownames(expression_data) <- expression_data$Transcript.ID.Array.Design.

get_sample_metadata <- function(x=expression_data, y=clinical_data) {
  cols <- colnames(x)
  outframe <- data.frame(colnum=grep('X[0-9]+_[0-9a-zA-Z]+_[NC]', cols))
  
  outframe$original_name <- cols[outframe$colnum]
  
  colsplit <- setNames(data.frame(do.call(rbind, strsplit(outframe$original_name, '_'))), 
                       c('patient_ID', 'timepoint', 'diagnosis'))
  
  outframe <- cbind(outframe, colsplit)
  
  outframe$clinical_row <- match(paste(sub('^X', '', outframe$patient_ID), outframe$timepoint, sep = '_'), y$Sample.ID)
  
  return(outframe)
}

expression_metadata <- get_sample_metadata(expression_data, clinical_data)

#format dates properly
clinical_data$DOB <- as.Date(sub('(\\/[0-9]{1,2}\\/)([0-9]{2})', '\\119\\2', clinical_data$DOB), '%m/%d/%Y') #make sure correct century, put 19 before 2-digit years
clinical_data$Date.of.Draw <- as.Date(clinical_data$Date.of.Draw, '%m/%d/%y')
clinical_data$Dx.Date <- as.Date(clinical_data$Dx.Date, '%m/%d/%y')

#recalculate times (in days by default)
clinical_data$Age.at.Draw <- clinical_data$Date.of.Draw - clinical_data$DOB
clinical_data$Age.at.Dx <- clinical_data$Dx.Date - clinical_data$DOB
clinical_data$Time.to.Dx <- clinical_data$Dx.Date - clinical_data$Date.of.Draw


#### 2.2 Select miRNAs ####


#generate selected miRNA lists
# ANOVA_miRs <- as.character(read.csv('Data files/ANOVA miRs.csv')$selected.miRNA)
Top20AUC_miRs <- as.character(read.csv('Data files/Top20AUC miRs.csv')$selected.miRNA)

# put this before the for loop
# ANOVA_miRs_modeled <- setNames(as.data.frame(ANOVA_miRs), "miRNAs_in_model")
Top20AUC_miRs_modeled <- setNames(as.data.frame(Top20AUC_miRs), "miRNAs_in_model")


# create holder for model scores

Model_scores <- setNames(as.data.frame(expression_metadata$original_name), "patient_sample")


#### 2.3. Select training data ####


training_or_validation <- setNames(cbind.data.frame(expression_metadata$colnum, expression_metadata$original_name),
                                   c("clinical_column", "original_name"))


# iterate for 1000 permutations

set.seed(1)
for(x in 1:1000) {
  
  # take a random sample of size 32 from a dataset for training
  # sample without replacement
  training_set <- expression_metadata[sample(1:nrow(expression_metadata), 32, replace=FALSE),]
  training_set$response <- gsub("N", 0, training_set$diagnosis)
  training_set$response <- gsub("C", 1, training_set$response)
  training_set$Iteration <- "T"
  
  # identify remaining samples for validation
  validation_set <- subset.data.frame(expression_metadata, !(expression_metadata$colnum %in% training_set$colnum))
  validation_set$response <- gsub("N", 0, validation_set$diagnosis)
  validation_set$response <- gsub("C", 1, validation_set$response)
  validation_set$Iteration <- "V"
  
  iteration_set <- rbind(training_set, validation_set)
  colnames(iteration_set)[8] <- paste("Iteration", x, sep = "_")
  
  # Add new cohort assignment to data frame
  training_or_validation <- merge(training_or_validation, iteration_set)
  
  
  #generate data matrix of expression and clinical parameters
  risk_scores <- t(expression_data[,training_set$colnum])
  status <- clinical_data[training_set$clinical_row,]
  
  risk_names <- colnames(risk_scores)
  status_names <- colnames(status)
  
  risk_matrix <- data.frame(risk_scores, status)
  risk_matrix$response <- 0
  risk_matrix$response[risk_matrix$Health=='Cancer'] <- 1
  

  #### 2.4. Building a CoxPH model ####

  
  library(survival)
  
  na_replace_with <- function(x, y) replace(x, is.na(x), y[is.na(x)])
  
  last_observed <- as.Date('2016-06-01')  #assume that last time cancer status was checked was start of June 2016
  
  
  ### reformat data into intervals
  surv_status <- do.call(rbind, 
                         lapply(unique(status$HRBP_UID), function(id) {
                           s_out <- status[which(status$HRBP_UID==id),,drop=F]
                           s_out <- s_out[order(s_out$Timepoint),] #order baseline < 4 year < 8 year
                           s_out$Health[-length(s_out$Health)] <- 'Normal' #set all but last point to normal
                           
                           s_out$Interval.start <- s_out$Date.of.Draw
                           s_out$Interval.end <- c(s_out$Date.of.Draw[-1], na_replace_with(s_out$Dx.Date[min(1, nrow(s_out))], last_observed))
                           
                           #create row for before, indicating cancer free prior to study entry, from DOB to first sample
                           s_out <- rbind(s_out[1,], s_out)
                           s_out$Interval.end[1] <- s_out$Interval.start[1]
                           s_out$Interval.start[1] <- s_out$DOB[1]
                           
                           #s_out[,c('Sample.ID', 'Health', 'Interval.start', 'Interval.end', 'Dx.Date', 'Date.of.Draw')] #useful for debugging
                           s_out
                         })
  )
  
  surv_risk<- risk_scores[match(surv_status$Sample.ID, gsub('^X|_[NC]$','',rownames(risk_scores))),]
  
  surv_risk_matrix <- cbind(surv_risk, surv_status) #don't worry about the duplication warning
  
  #One miR at a time was added to an otherwise blank model, and the p-value was calculated
  coxph(Surv(time=as.numeric(Interval.start-DOB)/365.25, time2=as.numeric(Interval.end-DOB)/365.25,
             surv_risk_matrix$Health=='Cancer', type = 'counting') ~ `hsa-miR-1184` + cluster(HRBP_UID), 
        surv_risk_matrix)
  cox_predictors <- data.frame(name=risk_names, do.call(rbind, lapply(risk_names, function(miR) {
    #print(miR)
    df <- tryCatch(
      {
        x = suppressWarnings(coxph(as.formula(paste0("Surv(time=as.numeric(Interval.start-DOB)/365.25, time2=as.numeric(Interval.end-DOB)/365.25,
                                                     surv_risk_matrix$Health=='Cancer', type = 'counting') ~ `", miR, "` + cluster(HRBP_UID)")), 
                                   surv_risk_matrix))
        
        pval <- 1 - pchisq(2 * (x$loglik[2] - x$loglik[1]), df=1)
        coefficient <- x$coefficients
        data.frame(pval, coefficient)
      },#suppress warnings as many of these models won't converge
      error = function(e){#create an output to use when miR creates error
        edf = data.frame(pval = 1, coefficient = 0)
        rownames(edf) = paste0("`", miR, "`")
        return(edf)
      })
    return(df)
    
  })), sample_count=colSums(risk_scores>0)[risk_names])
  
  cox_predictors <- cox_predictors[order(cox_predictors$pval),]
  
  #selection of miRNAs to use for maximum likelihood (AIC) model and score creation
  # ANOVA_predictors <- cox_predictors[cox_predictors$name %in% ANOVA_miRs,]
  Top20AUC_predictors <- cox_predictors[cox_predictors$name %in% Top20AUC_miRs,]
  

  # ANOVA_x <- coxph(as.formula(paste0("Surv(time=as.numeric(Interval.start-DOB)/365.25, time2=as.numeric(Interval.end-DOB)/365.25,
  #                                  surv_risk_matrix$Health=='Cancer', type = 'counting') ~ ", paste(paste0("`", ANOVA_predictors$name[1:2], "`"), collapse=' + '), " + cluster(HRBP_UID)")),
  #                  surv_risk_matrix)
  # 
  Top20AUC_x <- coxph(as.formula(paste0("Surv(time=as.numeric(Interval.start-DOB)/365.25, time2=as.numeric(Interval.end-DOB)/365.25,
                                        surv_risk_matrix$Health=='Cancer', type = 'counting') ~ ", paste(paste0("`", Top20AUC_predictors$name[1:2], "`"), collapse=' + '), " + cluster(HRBP_UID)")),
                      surv_risk_matrix)
  
  library(MASS)
  
  
  # tryCatch({ANOVA_x_stepped <- stepAIC(ANOVA_x, scope=as.formula(paste0("Surv(time=as.numeric(Interval.start-DOB)/365.25, time2=as.numeric(Interval.end-DOB)/365.25,
  #                                                           surv_risk_matrix$Health=='Cancer', type = 'counting') ~ ", paste(paste0("`", ANOVA_predictors$name, "`"), collapse=' + '), " + cluster(HRBP_UID)")),
  #                            trace=F, steps=1000, direction='both'); gotonext=F},
  #          error=function(e) {warning('error on iter ', x); gotonext=T})
  
  
  tryCatch({Top20AUC_x_stepped <- stepAIC(Top20AUC_x, scope=as.formula(paste0("Surv(time=as.numeric(Interval.start-DOB)/365.25, time2=as.numeric(Interval.end-DOB)/365.25,
                                                                              surv_risk_matrix$Health=='Cancer', type = 'counting') ~ ", paste(paste0("`", Top20AUC_predictors$name, "`"), collapse=' + '), " + cluster(HRBP_UID)")),
                                          trace=F, steps=1000, direction='both'); gotonext=F},
           error=function(e) {warning('error on iter ', x); gotonext=T})
  
  if(gotonext==T) {
    #create NA values for outputs here
    next
  } 
  
  ## Get miRNAs in and out of the model and append to file
  # miRNAs_in_model <- gsub("`",'', row.names(cbind(ANOVA_x_stepped$coefficients, ANOVA_predictors[match(gsub("`", '', names(ANOVA_x_stepped$coefficients)), ANOVA_predictors$name),])))
  # 
  # not_in_model <- setNames(as.data.frame(setdiff(ANOVA_miRs, miRNAs_in_model)), "miRNAs_in_model")
  
  
  miRNAs_in_model <- gsub("`",'', row.names(cbind(Top20AUC_x_stepped$coefficients, Top20AUC_predictors[match(gsub("`", '', names(Top20AUC_x_stepped$coefficients)), Top20AUC_predictors$name),])))
  
  not_in_model <- setNames(as.data.frame(setdiff(Top20AUC_miRs, miRNAs_in_model)), "miRNAs_in_model")
  
  
  # not_in_model <- setNames(not_in_model, "miRNAs_in_model")
  
  miRNAs_in_model <- as.data.frame(miRNAs_in_model)
  miRNAs_in_model$inModel <- 1
  colnames(miRNAs_in_model)[2] <- paste("in_Model", x, sep = "_")
  
  not_in_model$inModel <- 0
  colnames(not_in_model)[2] <- paste("in_Model", x, sep = "_")
  
  modeled_miRNAs <- rbind(miRNAs_in_model, not_in_model)
  
  # Add new cohort assignment to data frame
  # ANOVA_miRs_modeled <- merge(ANOVA_miRs_modeled, modeled_miRNAs)
  Top20AUC_miRs_modeled <- merge(Top20AUC_miRs_modeled, modeled_miRNAs)
  
  
  
  #### 2.5. Generate Scores for all samples ####

  
  
  # Select all samples
  risk_scores <- t(expression_data[,expression_metadata$colnum])
  status <- clinical_data[expression_metadata$clinical_row,]
  
  risk_names <- colnames(risk_scores)
  status_names <- colnames(status)
  
  
  risk_matrix <- data.frame(risk_scores, status)
  risk_matrix$response <- 0
  risk_matrix$response[risk_matrix$Health=='Cancer'] <- 1
  
  
  #Creating a score
  # ANOVA_score_multiplier <- risk_scores[1,,drop=F]
  # ANOVA_score_multiplier[] <- 0
  # ANOVA_score_multiplier[,match(gsub("`", '', names(ANOVA_x_stepped$coefficients))[gsub("`", '', names(ANOVA_x_stepped$coefficients)) %in% colnames(ANOVA_score_multiplier)],
  #                               colnames(ANOVA_score_multiplier))] <- ANOVA_x_stepped$coefficients[gsub("`", '', names(ANOVA_x_stepped$coefficients)) %in% colnames(ANOVA_score_multiplier)]
  # 
  # ANOVA_scores <- risk_scores %*% t(ANOVA_score_multiplier)
  # ANOVA_scores <- as.data.frame(ANOVA_scores)
  # ANOVA_scores$patient_sample <- row.names.data.frame(ANOVA_scores)
  # colnames(ANOVA_scores)[1] <- paste("Scores", x, sep = "_")
  # 
  # 
  # Model_scores <- merge(Model_scores, ANOVA_scores)
  
  # # write.csv(ANOVA_scores, file = "anova_scores.csv")
  
  Top20AUC_score_multiplier <- risk_scores[1,,drop=F]
  Top20AUC_score_multiplier[] <- 0
  Top20AUC_score_multiplier[,match(gsub("`", '', names(Top20AUC_x_stepped$coefficients))[gsub("`", '', names(Top20AUC_x_stepped$coefficients)) %in% colnames(Top20AUC_score_multiplier)],
                                   colnames(Top20AUC_score_multiplier))] <- Top20AUC_x_stepped$coefficients[gsub("`", '', names(Top20AUC_x_stepped$coefficients)) %in% colnames(Top20AUC_score_multiplier)]
  
  Top20AUC_scores <- risk_scores %*% t(Top20AUC_score_multiplier)
  colnames(Top20AUC_scores) <- "Scores"
  
  Top20AUC_scores <- risk_scores %*% t(Top20AUC_score_multiplier)
  Top20AUC_scores <- as.data.frame(Top20AUC_scores)
  Top20AUC_scores$patient_sample <- row.names.data.frame(Top20AUC_scores)
  colnames(Top20AUC_scores)[1] <- paste("Scores", x, sep = "_")
  
  
  Model_scores <- merge(Model_scores, Top20AUC_scores)
  
  #
  # write.csv(Top20AUC_scores, file = "top20auc_scores.csv")
  
  #   Place this at the end
  print(paste("iteration", x))
}

# write.csv(training_or_validation, file = "1000it_ANOVA05_32train_16val_training_or_validation.csv")
# write.csv(Top20AUC_miRs_modeled, file = "1000it_ANOVA05_32train_16val_modeled_miRNAs.csv")
# write.csv(Model_scores, file = "1000it_ANOVA05_32train_16val_Model_scores.csv")

write.csv(training_or_validation, file = "1000it_Top20AUC_32train_16val_training_or_validation.csv")
write.csv(Top20AUC_miRs_modeled, file = "1000it_Top20AUC_32train_16val_modeled_miRNAs.csv")
write.csv(Model_scores, file = "1000it_Top20AUC_32train_16val_Model_scores.csv")


#### 3. Assessment of model miRNAs ####

#### 3.1. Import and pre-process Data  ####


ANOVA_modelScores <- read.csv("Experiment 7.2 - 1000 iterations CoxPH/1000it_ANOVA05_32train_16val_Model_scores.csv", header = TRUE)
n <- 1002
ANOVA_modelScores <- ANOVA_modelScores[,c(2,n:(n-999))]

ANOVA_cohort <- read.csv("Experiment 7.2 - 1000 iterations CoxPH/1000it_ANOVA05_32train_16val_training_or_validation.csv", header = TRUE)
ANOVA_cohort <- ANOVA_cohort[,c(2,8,10:1009)]

ANOVA_list = lapply(1:1000, function(x){data.frame(cohort=ANOVA_cohort[, paste0("Iteration_", x)], score = ANOVA_modelScores[,paste0("Scores_", x)], response = ANOVA_cohort$response)})
ANOVA_list[[1]]


Top20AUC_modelScores <- read.csv("Experiment 7.2 - 1000 iterations CoxPH/1000it_Top20AUC_32train_16val_Model_scores.csv", header = TRUE)
Top20AUC_modelScores <- Top20AUC_modelScores[,c(2:1002)]

Top20AUC_cohort <- read.csv("Experiment 7.2 - 1000 iterations CoxPH/1000it_Top20AUC_32train_16val_training_or_validation.csv", header = TRUE)
Top20AUC_cohort <- Top20AUC_cohort[,c(2,8,10:1009)]

Top20AUC_list = lapply(1:1000, function(x){data.frame(cohort=Top20AUC_cohort[, paste0("Iteration_", x)], score = Top20AUC_modelScores[,paste0("Scores_", x)], response = Top20AUC_cohort$response)})


#### 3.2. Assess AUC of training and validation CoxPH models ####


library(pROC)
ANOVA_trainAUCs <- data.frame(row.names = rbind("Training", "Validation"))
Top20AUC_trainAUCs <- data.frame(row.names = rbind("Training", "Validation"))

for (x in 1:1000) {
  
  ANOVA_training <- subset(ANOVA_list[[x]], ANOVA_list[[x]]$cohort == "T") 
  ANOVA_validation <- subset(ANOVA_list[[x]], ANOVA_list[[x]]$cohort == "V")
  
  ANOVA_trainingAUC <- auc(roc(ANOVA_training$response, ANOVA_training$score))
  ANOVA_validationAUC <- auc(roc(ANOVA_validation$response, ANOVA_validation$score))
  
  ANOVA_iterationAUC <- rbind(ANOVA_trainingAUC, ANOVA_validationAUC)
  ANOVA_trainAUCs <- cbind(ANOVA_trainAUCs, ANOVA_iterationAUC[,1])
  colnames(ANOVA_trainAUCs)[x] <- paste("AUC", x, sep = "_")
  
  
  
  Top20AUC_training <- subset(Top20AUC_list[[x]], ANOVA_list[[x]]$cohort == "T")
  Top20AUC_validation <- subset(Top20AUC_list[[x]], Top20AUC_list[[x]]$cohort == "V")
  
  Top20AUC_trainingAUC <- auc(roc(Top20AUC_training$response, Top20AUC_training$score))
  Top20AUC_validationAUC <- auc(roc(Top20AUC_validation$response, Top20AUC_validation$score))
  
  Top20AUC_iterationAUC <- rbind(Top20AUC_trainingAUC, Top20AUC_validationAUC)
  Top20AUC_trainAUCs <- cbind(Top20AUC_trainAUCs, Top20AUC_iterationAUC[,1])
  colnames(Top20AUC_trainAUCs)[x] <- paste("AUC", x, sep = "_")
  
}

write.csv(ANOVA_trainAUCs, file = "ANOVA_trainAUCs.csv")
write.csv(Top20AUC_trainAUCs, file = "Top20AUC_trainAUCs.csv")


#### 4. Creating the final model ####


# The following is run for each set model-identified miRNAs: Top20AUC miRNA model and ANOVA05 miRNA model.  Comment/uncomment as required.


library(pROC)
library(ggplot2)


#### 4.1. Import data ####


clinical_data <- read.csv('Data files/Profiled samples.csv')

expression_data <- read.csv('Data files/HRBP_sea-bgp_dabg05_log2_24 C-C_hsa miRs.csv')

rownames(expression_data) <- expression_data$Transcript.ID.Array.Design.

get_sample_metadata <- function(x=expression_data, y=clinical_data) {
  cols <- colnames(x)
  outframe <- data.frame(colnum=grep('X[0-9]+_[0-9a-zA-Z]+_[NC]', cols))
  
  outframe$original_name <- cols[outframe$colnum]
  
  colsplit <- setNames(data.frame(do.call(rbind, strsplit(outframe$original_name, '_'))), 
                       c('patient_ID', 'timepoint', 'diagnosis'))
  
  outframe <- cbind(outframe, colsplit)
  
  outframe$clinical_row <- match(paste(sub('^X', '', outframe$patient_ID), outframe$timepoint, sep = '_'), y$Sample.ID)
  
  return(outframe)
}

expression_metadata <- get_sample_metadata(expression_data, clinical_data)

#format dates properly
clinical_data$DOB <- as.Date(sub('(\\/[0-9]{1,2}\\/)([0-9]{2})', '\\119\\2', clinical_data$DOB), '%m/%d/%Y') #make sure correct century, put 19 before 2-digit years
clinical_data$Date.of.Draw <- as.Date(clinical_data$Date.of.Draw, '%m/%d/%y')
clinical_data$Dx.Date <- as.Date(clinical_data$Dx.Date, '%m/%d/%y')

#recalculate times (in days by default)
clinical_data$Age.at.Draw <- clinical_data$Date.of.Draw - clinical_data$DOB
clinical_data$Age.at.Dx <- clinical_data$Dx.Date - clinical_data$DOB
clinical_data$Time.to.Dx <- clinical_data$Dx.Date - clinical_data$Date.of.Draw


#### 4.2. Select miRNAs ####


#generate selected miRNA lists
# ANOVA_miRs <- as.character(read.csv('Data files/ANOVA miRs_32T16V.csv')$selected.miRNA)
Top20AUC_miRs <- as.character(read.csv('Data files/Top20AUC miRs_32T16V.csv')$selected.miRNA)


#### 3.3. Make default ROC curves ####


risk_scores <- t(expression_data[,expression_metadata$colnum])
status <- clinical_data[expression_metadata$clinical_row,]

risk_names <- colnames(risk_scores)
status_names <- colnames(status)


risk_matrix <- data.frame(risk_scores, status)
risk_matrix$response <- 0
risk_matrix$response[risk_matrix$Health=='Cancer'] <- 1


## calculate AUCs for individual miRNA
aucs <- sapply(seq_along(risk_names), function(i) as.numeric(roc(risk_matrix$response, risk_matrix[,i])$auc))
range(aucs)

## calculate AUCs with 95% CIs for individual miRs and set as a dataframe

## ci <- sapply(seq_along(risk_names), function(i) as.numeric(ci.auc(risk_matrix$response, risk_matrix[,i])))
## cidf <- t(as.data.frame(ci))
## col.names(cidf) <- c("Lower 95% CI", "AUC", "Upper 95% CI")
## write.csv(cidf, file = "AUC_and_CIs_miRs.csv")

#select which miRs to plot
Top20AUC_mirs_to_plot <- match(Top20AUC_miRs, risk_names)


Top20AUC_rocs <- do.call(rbind, lapply(seq_along(Top20AUC_mirs_to_plot), function(i) {
  roc <- roc(risk_matrix$response, risk_matrix[,Top20AUC_mirs_to_plot[i]], print.thres=T, print.auc=T, 
             plot=F, main=risk_names[Top20AUC_mirs_to_plot[i]], print.auc.x=0.4, print.auc.y=0.2)[c('sensitivities', 'specificities', 'thresholds')]
  roc$sensitivities <- rev(roc$sensitivities)
  roc$specificities <- rev(roc$specificities)
  roc$thresholds <- rev(roc$thresholds)
  do.call(data.frame, c(roc,
                        name=risk_names[Top20AUC_mirs_to_plot[i]], stringsAsFactors=F))
}))
Top20AUC_plot_aucs <- data.frame(name=risk_names[Top20AUC_mirs_to_plot],
                                 auc=aucs[Top20AUC_mirs_to_plot])
ggplot(Top20AUC_rocs, aes(x=specificities, y=sensitivities, colour=thresholds)) + geom_line() + facet_wrap(~name) + scale_x_reverse() +
  geom_text(data=Top20AUC_plot_aucs, aes(x=0.4, y=0.2, label=paste('AUC =', round(auc, 3))), colour="black", size=3) +
  labs(title='Top20AUC p < 0.05 miRNAs')


# ANOVA_mirs_to_plot <- match(ANOVA_miRs, risk_names)
# 
# 
# ANOVA_rocs <- do.call(rbind, lapply(seq_along(ANOVA_mirs_to_plot), function(i) {
#   roc <- roc(risk_matrix$response, risk_matrix[,ANOVA_mirs_to_plot[i]], print.thres=T, print.auc=T, 
#              plot=F, main=risk_names[ANOVA_mirs_to_plot[i]], print.auc.x=0.4, print.auc.y=0.2)[c('sensitivities', 'specificities', 'thresholds')]
#   roc$sensitivities <- rev(roc$sensitivities)
#   roc$specificities <- rev(roc$specificities)
#   roc$thresholds <- rev(roc$thresholds)
#   do.call(data.frame, c(roc,
#                         name=risk_names[ANOVA_mirs_to_plot[i]], stringsAsFactors=F))
# }))
# ANOVA_plot_aucs <- data.frame(name=risk_names[ANOVA_mirs_to_plot],
#                               auc=aucs[ANOVA_mirs_to_plot])
# ggplot(ANOVA_rocs, aes(x=specificities, y=sensitivities, colour=thresholds)) + geom_line() + facet_wrap(~name) + scale_x_reverse() +
#   geom_text(data=ANOVA_plot_aucs, aes(x=0.4, y=0.2, label=paste('AUC =', round(auc, 3))), colour="black", size=3) +
#   labs(title='ANOVA p < 0.05 miRNAs')


#### 4.4. Building a CoxPH model ####


library(survival)

na_replace_with <- function(x, y) replace(x, is.na(x), y[is.na(x)])

last_observed <- as.Date('2016-06-01')  #assume that last time cancer status was checked was start of June 2016


### reformat data into intervals
surv_status <- do.call(rbind, 
                       lapply(unique(status$HRBP_UID), function(id) {
                         s_out <- status[which(status$HRBP_UID==id),,drop=F]
                         s_out <- s_out[order(s_out$Timepoint),] #order baseline < 4 year < 8 year
                         s_out$Health[-length(s_out$Health)] <- 'Normal' #set all but last point to normal
                         
                         s_out$Interval.start <- s_out$Date.of.Draw
                         s_out$Interval.end <- c(s_out$Date.of.Draw[-1], na_replace_with(s_out$Dx.Date[min(1, nrow(s_out))], last_observed))
                         
                         #create row for before, indicating cancer free prior to study entry, from DOB to first sample
                         s_out <- rbind(s_out[1,], s_out)
                         s_out$Interval.end[1] <- s_out$Interval.start[1]
                         s_out$Interval.start[1] <- s_out$DOB[1]
                         
                         #s_out[,c('Sample.ID', 'Health', 'Interval.start', 'Interval.end', 'Dx.Date', 'Date.of.Draw')] #useful for debugging
                         s_out
                       })
)

surv_risk<- risk_scores[match(surv_status$Sample.ID, gsub('^X|_[NC]$','',rownames(risk_scores))),]

surv_risk_matrix <- cbind(surv_risk, surv_status) #don't worry about the duplication warning

#One miR at a time was added to an otherwise blank model, and the p-value was calculated
coxph(Surv(time=as.numeric(Interval.start-DOB)/365.25, time2=as.numeric(Interval.end-DOB)/365.25,
           surv_risk_matrix$Health=='Cancer', type = 'counting') ~ `hsa-miR-1184` + cluster(HRBP_UID), 
      surv_risk_matrix)
cox_predictors <- data.frame(name=risk_names, do.call(rbind, lapply(risk_names, function(miR) {
  x <- suppressWarnings(coxph(as.formula(paste0("Surv(time=as.numeric(Interval.start-DOB)/365.25, time2=as.numeric(Interval.end-DOB)/365.25,
                                                surv_risk_matrix$Health=='Cancer', type = 'counting') ~ `", miR, "` + cluster(HRBP_UID)")), 
                              surv_risk_matrix)) #suppress warnings as many of these models won't converge
  
  pval <- 1 - pchisq(2 * (x$loglik[2] - x$loglik[1]), df=1)
  coefficient <- x$coefficients
  data.frame(pval, coefficient)
})), sample_count=colSums(risk_scores>0)[risk_names])

cox_predictors <- cox_predictors[order(cox_predictors$pval),]

#selection of miRNAs to use for maximum likelihood (AIC) model and score creation
Top20AUC_predictors <- cox_predictors[cox_predictors$name %in% Top20AUC_miRs,]


Top20AUC_x <- coxph(as.formula(paste0("Surv(time=as.numeric(Interval.start-DOB)/365.25, time2=as.numeric(Interval.end-DOB)/365.25,
                                      surv_risk_matrix$Health=='Cancer', type = 'counting') ~ ", paste(paste0("`", Top20AUC_predictors$name[1:2], "`"), collapse=' + '), " + cluster(HRBP_UID)")), 
                    surv_risk_matrix)


library(MASS)

#Default step number is 1000 (essentially as many as required). Maximum number of steps to be considered
Top20AUC_x_stepped <- stepAIC(Top20AUC_x, scope=as.formula(paste0("Surv(time=as.numeric(Interval.start-DOB)/365.25, time2=as.numeric(Interval.end-DOB)/365.25,
                                                                  surv_risk_matrix$Health=='Cancer', type = 'counting') ~ ", paste(paste0("`", Top20AUC_predictors$name, "`"), collapse=' + '), " + cluster(HRBP_UID)")),
                              trace=F, steps=1000, direction='both')


#Creating a score
Top20AUC_score_multiplier <- risk_scores[1,,drop=F]
Top20AUC_score_multiplier[] <- 0
Top20AUC_score_multiplier[,match(gsub("`", '', names(Top20AUC_x_stepped$coefficients))[gsub("`", '', names(Top20AUC_x_stepped$coefficients)) %in% colnames(Top20AUC_score_multiplier)], 
                                 colnames(Top20AUC_score_multiplier))] <- Top20AUC_x_stepped$coefficients[gsub("`", '', names(Top20AUC_x_stepped$coefficients)) %in% colnames(Top20AUC_score_multiplier)]

Top20AUC_scores <- risk_scores %*% t(Top20AUC_score_multiplier)

Top20AUC_roc_score_curve <- roc(risk_matrix$response, as.vector(Top20AUC_scores), plot=T, main='Score', print.thres=T, print.auc=T)
Top20AUC_roc_score_curve <- plot.roc(risk_matrix$response, as.vector(Top20AUC_scores), main='Score', ci=T, ci.type='shape', of='se', print.auc=T, print.thres=T) #bootstrap CIs; slow
modelCI <- as.data.frame(ci.auc(roc(risk_matrix$response, as.vector(Top20AUC_scores))))
row.names(modelCI) <- c("Lower 95% CI", "AUC", "Upper 95% CI")
colnames(modelCI) <- c("Top20AUC scores_6 miR_32T16V")
write.csv(modelCI, file = "Top20AUC scores_6 miR_32T16V_AUC and CI.csv")


# ANOVA_predictors <- cox_predictors[cox_predictors$name %in% ANOVA_miRs,]
# 
# ANOVA_x <- coxph(as.formula(paste0("Surv(time=as.numeric(Interval.start-DOB)/365.25, time2=as.numeric(Interval.end-DOB)/365.25,
#                                    surv_risk_matrix$Health=='Cancer', type = 'counting') ~ ", paste(paste0("`", ANOVA_predictors$name[1:2], "`"), collapse=' + '), " + cluster(HRBP_UID)")), 
#                  surv_risk_matrix)
# 
# library(MASS)
# 
# #Default step number is 1000 (essentially as many as required). Maximum number of steps to be considered
# ANOVA_x_stepped <- stepAIC(ANOVA_x, scope=as.formula(paste0("Surv(time=as.numeric(Interval.start-DOB)/365.25, time2=as.numeric(Interval.end-DOB)/365.25,
#                                                             surv_risk_matrix$Health=='Cancer', type = 'counting') ~ ", paste(paste0("`", ANOVA_predictors$name, "`"), collapse=' + '), " + cluster(HRBP_UID)")),
#                            trace=F, steps=1000, direction='both')
# 
# 
# #Creating a score
# ANOVA_score_multiplier <- risk_scores[1,,drop=F]
# ANOVA_score_multiplier[] <- 0
# ANOVA_score_multiplier[,match(gsub("`", '', names(ANOVA_x_stepped$coefficients))[gsub("`", '', names(ANOVA_x_stepped$coefficients)) %in% colnames(ANOVA_score_multiplier)], 
#                               colnames(ANOVA_score_multiplier))] <- ANOVA_x_stepped$coefficients[gsub("`", '', names(ANOVA_x_stepped$coefficients)) %in% colnames(ANOVA_score_multiplier)]
# 
# ANOVA_scores <- risk_scores %*% t(ANOVA_score_multiplier)
# 
# ANOVA_roc_score_curve <- roc(risk_matrix$response, as.vector(ANOVA_scores), plot=T, main='Score', print.thres=T, print.auc=T)
# ANOVA_roc_score_curve <- plot.roc(risk_matrix$response, as.vector(ANOVA_scores), main='Score', ci=T, ci.type='shape', of='se', print.auc=T, print.thres=T) #bootstrap CIs; slow
# modelCI <- as.data.frame(ci.auc(roc(risk_matrix$response, as.vector(ANOVA_scores))))
# row.names(modelCI) <- c("Lower 95% CI", "AUC", "Upper 95% CI")
# colnames(modelCI) <- c("ANOVA scores_6 miR_32T16V")
# write.csv(modelCI, file = "ANOVA scores_6 miR_32T16V_AUC and CI.csv")
